# Supplementary material for: Diaqua­bis[4-(dimethyl­amino)­benzoato]-κ2 O,O′;κO-(isonicotinamide-κN 1)cobalt(II)
Source: Acta Crystallogr Sect E Struct Rep Online. 2009 May 14;65(Pt 6):m627–8. doi: 10.1107/S1600536809016602 (PMC2969611; doi:10.1107/S1600536809016602)
Supplement: Supplementary file 1 [file e-65-0m627-sup1.cif]

##############################################################################
###                                                                        ###
###        Electronic paper (Acta Crystallographica Section E)             ###
###                                                                        ###
##############################################################################
#                                                                            #
# This CIF contains the data in a paper accepted for publication in Acta     #
# Crystallographica Section E. It conforms to the requirements of Notes      #
# for Authors for Section E, and has been peer reviewed under the auspices   #
# of the IUCr Commission on Journals.                                        #
#                                                                            #
# Full details of the Crystallographic Information File format               #
# are given in the paper "The Crystallographic Information File (CIF):       #
# a New Standard Archive File for Crystallography" by S. R. Hall, F. H.      #
# Allen and I. D. Brown [Acta Cryst. (1991), A47, 655-685].                  #
#                                                                            #
# The current version of the core CIF dictionary is obtainable from          #
# ftp://ftp.iucr.org/pub/cif_core.dic. The current version number is 2.4.    #
#                                                                            #
# Software is freely available for graphical display of the structure(s) in  #
# this CIF.  For information consult the CIF home page http://www.iucr.org/  #
# cif/home.html                                                              #
#                                                                            #
# This file may be used for bona fide research purposes within the           #
# scientific community so long as proper attribution is given to the journal # 
# article from which it was obtained.                                        #
#                                                                            #
##############################################################################
                                             
data_I
_audit_creation_method     SHELXL97
_chemical_name_systematic
;
Diaquabis[4-(dimethylamino)benzoato]-\k^2^<i>O</i>,<i>O</i>';\k<i>O</i>-
(isonicotinamide-\k<i>N</i>^1^)cobalt(II)
;
_chemical_name_common     ?
_chemical_formula_moiety     'C24 H30 Co N4 O7'
_chemical_formula_sum     'C24 H30 Co N4 O7'
_chemical_formula_iupac     '[Co (C9 H10 N O2)2 (C6 H6 N2 O) (H2 O)2]'
_chemical_formula_weight     545.45
_chemical_melting_point     ?
_symmetry_cell_setting     triclinic
_symmetry_space_group_name_H-M     'P -1'
_symmetry_space_group_name_Hall     '-P 1'
loop_
    _symmetry_equiv_pos_as_xyz
    'x, y, z'
    '-x, -y, -z'
_cell_length_a     6.85550(10)
_cell_length_b     8.1028(2)
_cell_length_c     22.4642(3)
_cell_angle_alpha     90.9180(10)
_cell_angle_beta     92.965(2)
_cell_angle_gamma     93.230(2)
_cell_volume     1243.98(4)
_cell_formula_units_Z     2
_cell_measurement_reflns_used     9963
_cell_measurement_theta_min     2.52
_cell_measurement_theta_max     28.32
_cell_measurement_temperature     100(2)
_exptl_crystal_description     block
_exptl_crystal_colour     brown
_exptl_crystal_size_max     0.50
_exptl_crystal_size_mid     0.30
_exptl_crystal_size_min     0.16
_exptl_crystal_density_diffrn     1.456
_exptl_crystal_density_meas     ?
_exptl_crystal_density_method     'not measured'
_exptl_crystal_F_000     570
_exptl_absorpt_coefficient_mu     0.741
_exptl_absorpt_correction_type     multi-scan
_exptl_absorpt_process_details     '(SADABS; Bruker, 2005)'
_exptl_absorpt_correction_T_min     0.764
_exptl_absorpt_correction_T_max     0.884
_exptl_special_details
;
;
_diffrn_ambient_temperature     100(2)
_diffrn_radiation_type     MoK\a
_diffrn_radiation_wavelength     0.71073
_diffrn_radiation_source     'fine-focus sealed tube'
_diffrn_radiation_monochromator     graphite
_diffrn_measurement_device_type     'Bruker Kappa APEXII CCD area-detector'
_diffrn_measurement_method     '\f and \w scans'
_diffrn_detector_area_resol_mean     ?
_diffrn_reflns_number     21784
_diffrn_reflns_av_R_equivalents     0.0458
_diffrn_reflns_av_sigmaI/netI     0.0394
_diffrn_reflns_theta_min     1.82
_diffrn_reflns_theta_max     28.36
_diffrn_reflns_theta_full     28.36
_diffrn_measured_fraction_theta_max     0.994
_diffrn_measured_fraction_theta_full     0.994
_diffrn_reflns_limit_h_min     -9
_diffrn_reflns_limit_h_max     6
_diffrn_reflns_limit_k_min     -10
_diffrn_reflns_limit_k_max     10
_diffrn_reflns_limit_l_min     -27
_diffrn_reflns_limit_l_max     29
_diffrn_standards_number     ?
_diffrn_standards_interval_count     ?
_diffrn_standards_interval_time     ?
_diffrn_standards_decay_%     ?
_refine_special_details
;
Refinement of <i>F</i>^2^ against ALL reflections. The weighted <i>R</i>-factor
<i>wR</i> and goodness of fit <i>S</i> are based on <i>F</i>^2^, conventional
<i>R</i>-factors <i>R</i> are based on <i>F</i>, with <i>F</i> set to zero for
negative <i>F</i>^2^. The threshold expression of <i>F</i>^2^ >
\s(<i>F</i>^2^) is used only for calculating <i>R</i>-factors(gt) <i>etc</i>.
and is not relevant to the choice of reflections for refinement.
<i>R</i>-factors based on <i>F</i>^2^ are statistically about twice as large
as those based on <i>F</i>, and <i>R</i>- factors based on ALL data will be
even larger.
;
_reflns_number_total     6167
_reflns_number_gt     5279
_reflns_threshold_expression     I>2\s(I)
_refine_ls_structure_factor_coef     Fsqd
_refine_ls_matrix_type     full
_refine_ls_R_factor_all     0.0375
_refine_ls_R_factor_gt     0.0299
_refine_ls_wR_factor_gt     0.0723
_refine_ls_wR_factor_ref     0.0743
_refine_ls_goodness_of_fit_ref     1.040
_refine_ls_restrained_S_all     1.060
_refine_ls_number_reflns     6167
_refine_ls_number_parameters     353
_refine_ls_number_restraints     6
_refine_ls_hydrogen_treatment     mixed
_refine_ls_weighting_scheme     calc
_refine_ls_weighting_details
       'calc w = 1/[\s^2^(Fo^2^)+(0.0330P)^2^+0.3780P] where P=(Fo^2^+2Fc^2^)/3'
_atom_sites_solution_hydrogens     geom
_atom_sites_solution_primary     direct
_atom_sites_solution_secondary     difmap
_refine_ls_shift/su_max     0.001
_refine_ls_shift/su_mean     0.000
_refine_diff_density_max     0.425
_refine_diff_density_min     -0.384
_refine_ls_extinction_method     none
_refine_ls_extinction_coef     ?
loop_
    _atom_type_symbol
    _atom_type_description
    _atom_type_scat_dispersion_real
    _atom_type_scat_dispersion_imag
    _atom_type_scat_source
    'C' 'C' 0.0033 0.0016
                         'International Tables Vol C Tables 4.2.6.8 and 6.1.1.4'
    'H' 'H' 0.0000 0.0000
                         'International Tables Vol C Tables 4.2.6.8 and 6.1.1.4'
    'Co' 'Co' 0.3494 0.9721
                         'International Tables Vol C Tables 4.2.6.8 and 6.1.1.4'
    'N' 'N' 0.0061 0.0033
                         'International Tables Vol C Tables 4.2.6.8 and 6.1.1.4'
    'O' 'O' 0.0106 0.0060
                         'International Tables Vol C Tables 4.2.6.8 and 6.1.1.4'
_computing_data_collection     'APEX2 (Bruker, 2007)'
_computing_cell_refinement     'SAINT (Bruker, 2007)'
_computing_data_reduction     'SAINT (Bruker, 2007)'
_computing_structure_solution     'SHELXS97 (Sheldrick, 2008)'
_computing_structure_refinement     'SHELXL97 (Sheldrick, 2008)'
_computing_molecular_graphics     'ORTEP-3 for Windows (Farrugia, 1997)'
_computing_publication_material     'WinGX (Farrugia, 1999)'
loop_
    _atom_site_type_symbol
    _atom_site_label
    _atom_site_fract_x
    _atom_site_fract_y
    _atom_site_fract_z
    _atom_site_U_iso_or_equiv
    _atom_site_adp_type
    _atom_site_calc_flag
    _atom_site_refinement_flags
    _atom_site_occupancy
    _atom_site_disorder_assembly
    _atom_site_disorder_group
    Co Co1 0.43320(3) 0.02268(2) 0.277708(9) 0.00947(6) Uani d . 1 . .
    O O1 0.60678(15) 0.17803(12) 0.33279(5) 0.0131(2) Uani d . 1 . .
    O O2 0.86084(15) 0.02285(12) 0.35203(5) 0.0149(2) Uani d . 1 . .
    O O3 0.61788(15) 0.00803(12) 0.20163(5) 0.0130(2) Uani d . 1 . .
    O O4 0.31810(15) -0.10110(12) 0.19727(5) 0.0131(2) Uani d . 1 . .
    O O5 -0.30534(15) 0.58077(12) 0.23291(5) 0.0147(2) Uani d . 1 . .
    O O6 0.21656(16) -0.06931(13) 0.32895(5) 0.0148(2) Uani d D 1 . .
    H H61 0.240(3) -0.141(2) 0.3594(8) 0.039(6) Uiso d D 1 . .
    H H62 0.100(3) -0.028(3) 0.3359(10) 0.048(7) Uiso d D 1 . .
    O O7 0.57303(16) -0.18934(13) 0.31208(5) 0.0134(2) Uani d D 1 . .
    H H71 0.688(2) -0.137(2) 0.3264(9) 0.036(6) Uiso d D 1 . .
    H H72 0.605(3) -0.258(2) 0.2840(8) 0.041(6) Uiso d D 1 . .
    N N1 1.23506(18) 0.74180(15) 0.43479(6) 0.0133(3) Uani d . 1 . .
    N N2 0.5720(3) -0.30713(19) -0.06317(7) 0.0288(4) Uani d . 1 . .
    N N3 0.25998(18) 0.22383(15) 0.25346(5) 0.0107(2) Uani d . 1 . .
    N N4 -0.0640(2) 0.76078(16) 0.20689(6) 0.0151(3) Uani d . 1 . .
    H H41 -0.147(3) 0.836(2) 0.2044(8) 0.018(5) Uiso d . 1 . .
    H H42 0.060(3) 0.784(2) 0.1996(9) 0.024(5) Uiso d . 1 . .
    C C1 0.7817(2) 0.15986(18) 0.35163(6) 0.0112(3) Uani d . 1 . .
    C C2 0.8986(2) 0.31004(17) 0.37515(6) 0.0109(3) Uani d . 1 . .
    C C3 0.8160(2) 0.46310(18) 0.37877(7) 0.0134(3) Uani d . 1 . .
    H H3 0.6851 0.4713 0.3667 0.016 Uiso calc R 1 . .
    C C4 0.9243(2) 0.60278(18) 0.39981(7) 0.0145(3) Uani d . 1 . .
    H H4 0.8646 0.7027 0.4025 0.017 Uiso calc R 1 . .
    C C5 1.1227(2) 0.59587(17) 0.41723(6) 0.0113(3) Uani d . 1 . .
    C C6 1.2061(2) 0.44248(18) 0.41310(7) 0.0136(3) Uani d . 1 . .
    H H6 1.3376 0.4342 0.4243 0.016 Uiso calc R 1 . .
    C C7 1.0954(2) 0.30329(18) 0.39263(7) 0.0129(3) Uani d . 1 . .
    H H7 1.1540 0.2027 0.3905 0.015 Uiso calc R 1 . .
    C C8 1.1348(2) 0.86392(19) 0.46908(7) 0.0171(3) Uani d . 1 . .
    H H8A 1.2225 0.9587 0.4781 0.026 Uiso calc R 1 . .
    H H8B 1.0942 0.8159 0.5055 0.026 Uiso calc R 1 . .
    H H8C 1.0223 0.8971 0.4461 0.026 Uiso calc R 1 . .
    C C9 1.4336(2) 0.7219(2) 0.45897(9) 0.0234(4) Uani d . 1 . .
    H H9A 1.4987 0.8288 0.4665 0.035 Uiso calc R 1 . .
    H H9B 1.5039 0.6615 0.4308 0.035 Uiso calc R 1 . .
    H H9C 1.4289 0.6624 0.4955 0.035 Uiso calc R 1 . .
    C C10 0.4778(2) -0.07098(17) 0.17208(7) 0.0115(3) Uani d . 1 . .
    C C11 0.5002(2) -0.12862(18) 0.11039(7) 0.0142(3) Uani d . 1 . .
    C C12 0.3496(2) -0.21833(19) 0.07857(7) 0.0180(3) Uani d . 1 . .
    H H12 0.2317 -0.2404 0.0964 0.022 Uiso calc R 1 . .
    C C13 0.3706(3) -0.2755(2) 0.02120(8) 0.0226(4) Uani d . 1 . .
    H H13 0.2663 -0.3337 0.0008 0.027 Uiso calc R 1 . .
    C C14 0.5478(3) -0.2470(2) -0.00686(7) 0.0212(4) Uani d . 1 . .
    C C15 0.7001(3) -0.1550(2) 0.02534(8) 0.0221(4) Uani d . 1 . .
    H H15 0.8189 -0.1333 0.0080 0.027 Uiso calc R 1 . .
    C C16 0.6747(2) -0.09685(19) 0.08242(7) 0.0175(3) Uani d . 1 . .
    H H16 0.7766 -0.0350 0.1026 0.021 Uiso calc R 1 . .
    C C17 0.7573(3) -0.2808(3) -0.09026(9) 0.0377(5) Uani d . 1 . .
    H H17A 0.7532 -0.3397 -0.1278 0.057 Uiso calc R 1 . .
    H H17B 0.8596 -0.3202 -0.0644 0.057 Uiso calc R 1 . .
    H H17C 0.7824 -0.1648 -0.0967 0.057 Uiso calc R 1 . .
    C C18 0.4093(3) -0.3871(2) -0.09781(8) 0.0355(5) Uani d . 1 . .
    H H18A 0.4509 -0.4176 -0.1364 0.053 Uiso calc R 1 . .
    H H18B 0.3058 -0.3125 -0.1022 0.053 Uiso calc R 1 . .
    H H18C 0.3631 -0.4844 -0.0778 0.053 Uiso calc R 1 . .
    C C19 0.3251(2) 0.38257(18) 0.25972(7) 0.0127(3) Uani d . 1 . .
    H H19 0.4555 0.4059 0.2721 0.015 Uiso calc R 1 . .
    C C20 0.2078(2) 0.51366(18) 0.24869(7) 0.0130(3) Uani d . 1 . .
    H H20 0.2596 0.6221 0.2525 0.016 Uiso calc R 1 . .
    C C21 0.0118(2) 0.48028(17) 0.23182(6) 0.0103(3) Uani d . 1 . .
    C C22 -0.0572(2) 0.31584(17) 0.22533(7) 0.0114(3) Uani d . 1 . .
    H H22 -0.1879 0.2891 0.2143 0.014 Uiso calc R 1 . .
    C C23 0.0708(2) 0.19348(17) 0.23553(7) 0.0118(3) Uani d . 1 . .
    H H23 0.0243 0.0841 0.2297 0.014 Uiso calc R 1 . .
    C C24 -0.1314(2) 0.61288(17) 0.22363(7) 0.0117(3) Uani d . 1 . .
loop_
    _atom_site_aniso_label
    _atom_site_aniso_U_11
    _atom_site_aniso_U_22
    _atom_site_aniso_U_33
    _atom_site_aniso_U_12
    _atom_site_aniso_U_13
    _atom_site_aniso_U_23
    Co1 0.00738(11) 0.00874(10) 0.01243(11) 0.00157(7) 0.00073(7) -0.00010(7)
    O1 0.0090(5) 0.0130(5) 0.0173(6) 0.0029(4) -0.0020(4) -0.0014(4)
    O2 0.0098(5) 0.0111(5) 0.0239(6) 0.0029(4) -0.0005(4) 0.0000(4)
    O3 0.0104(5) 0.0124(5) 0.0160(6) 0.0000(4) 0.0006(4) -0.0011(4)
    O4 0.0103(5) 0.0139(5) 0.0152(6) 0.0006(4) 0.0024(4) -0.0006(4)
    O5 0.0076(5) 0.0121(5) 0.0246(6) 0.0011(4) 0.0016(4) -0.0013(4)
    O6 0.0102(6) 0.0172(5) 0.0182(6) 0.0052(4) 0.0041(5) 0.0056(4)
    O7 0.0101(6) 0.0119(5) 0.0185(6) 0.0029(4) 0.0006(5) -0.0002(4)
    N1 0.0110(6) 0.0120(6) 0.0166(7) 0.0018(5) -0.0017(5) -0.0023(5)
    N2 0.0426(10) 0.0311(8) 0.0138(7) 0.0097(7) 0.0043(7) -0.0034(6)
    N3 0.0099(6) 0.0116(6) 0.0106(6) 0.0007(5) 0.0014(5) 0.0004(5)
    N4 0.0078(7) 0.0108(6) 0.0270(8) 0.0029(5) 0.0003(6) 0.0032(5)
    C1 0.0111(7) 0.0132(7) 0.0095(7) 0.0016(6) 0.0014(6) 0.0006(5)
    C2 0.0106(7) 0.0130(7) 0.0094(7) 0.0010(5) 0.0013(6) 0.0011(5)
    C3 0.0092(7) 0.0160(7) 0.0151(8) 0.0033(6) -0.0014(6) -0.0006(6)
    C4 0.0138(8) 0.0121(7) 0.0179(8) 0.0041(6) 0.0006(6) -0.0008(6)
    C5 0.0126(7) 0.0122(7) 0.0092(7) 0.0004(6) 0.0020(6) 0.0012(5)
    C6 0.0100(7) 0.0155(7) 0.0154(8) 0.0026(6) -0.0018(6) 0.0015(6)
    C7 0.0119(7) 0.0122(7) 0.0148(8) 0.0043(6) -0.0003(6) 0.0008(6)
    C8 0.0209(9) 0.0145(7) 0.0159(8) 0.0026(6) 0.0009(7) -0.0032(6)
    C9 0.0155(8) 0.0168(8) 0.0368(11) 0.0015(6) -0.0093(8) -0.0055(7)
    C10 0.0118(7) 0.0080(6) 0.0150(8) 0.0027(5) 0.0007(6) 0.0019(5)
    C11 0.0161(8) 0.0127(7) 0.0141(8) 0.0031(6) 0.0013(6) 0.0010(6)
    C12 0.0164(8) 0.0199(8) 0.0177(8) 0.0020(6) 0.0016(7) -0.0001(6)
    C13 0.0263(10) 0.0228(8) 0.0182(9) 0.0021(7) -0.0046(7) -0.0023(7)
    C14 0.0322(10) 0.0190(8) 0.0133(8) 0.0090(7) 0.0016(7) 0.0016(6)
    C15 0.0234(9) 0.0249(9) 0.0194(9) 0.0053(7) 0.0087(7) 0.0028(7)
    C16 0.0187(8) 0.0171(7) 0.0171(8) 0.0016(6) 0.0025(7) 0.0015(6)
    C17 0.0527(14) 0.0452(12) 0.0177(10) 0.0161(10) 0.0122(9) -0.0011(8)
    C18 0.0521(14) 0.0385(11) 0.0167(9) 0.0174(10) -0.0056(9) -0.0080(8)
    C19 0.0090(7) 0.0134(7) 0.0155(8) -0.0002(6) -0.0003(6) 0.0027(6)
    C20 0.0116(7) 0.0098(7) 0.0175(8) -0.0018(5) 0.0002(6) 0.0012(6)
    C21 0.0093(7) 0.0120(7) 0.0101(7) 0.0022(5) 0.0024(6) 0.0011(5)
    C22 0.0089(7) 0.0128(7) 0.0123(7) -0.0002(5) 0.0005(6) -0.0001(5)
    C23 0.0120(7) 0.0099(7) 0.0133(7) -0.0003(5) 0.0007(6) -0.0008(5)
    C24 0.0116(7) 0.0103(7) 0.0132(7) 0.0015(5) -0.0010(6) -0.0019(5)
_geom_special_details
;
All e.s.d.'s (except the e.s.d. in the dihedral angle between two l.s. planes)
are estimated using the full covariance matrix. The cell e.s.d.'s are taken
into account individually in the estimation of e.s.d.'s in distances, angles
and torsion angles; correlations between e.s.d.'s in cell parameters are only
used when they are defined by crystal symmetry. An approximate (isotropic)
treatment of cell e.s.d.'s is used for estimating e.s.d.'s involving l.s.
planes.
;
loop_
    _geom_bond_atom_site_label_1
    _geom_bond_atom_site_label_2
    _geom_bond_site_symmetry_2
    _geom_bond_distance
    _geom_bond_publ_flag
    Co1 O1 . 2.0397(10) yes
    Co1 O3 . 2.1845(11) yes
    Co1 O4 . 2.1445(11) yes
    Co1 O6 . 2.0410(11) yes
    Co1 O7 . 2.1490(10) yes
    Co1 N3 . 2.1314(12) yes
    Co1 C10 . 2.5187(15) ?
    O1 C1 . 1.2682(17) ?
    O2 C1 . 1.2628(17) ?
    O3 C10 . 1.2743(18) ?
    O4 C10 . 1.2716(18) ?
    O5 C24 . 1.2353(18) ?
    O6 H61 . 0.919(14) ?
    O6 H62 . 0.903(16) ?
    O7 H71 . 0.910(14) ?
    O7 H72 . 0.881(15) ?
    N1 C5 . 1.4135(18) ?
    N1 C8 . 1.4668(19) ?
    N1 C9 . 1.457(2) ?
    N2 C14 . 1.370(2) ?
    N2 C17 . 1.444(3) ?
    N2 C18 . 1.443(3) ?
    N3 C19 . 1.3405(19) ?
    N3 C23 . 1.3456(19) ?
    N4 C24 . 1.3269(19) ?
    N4 H41 . 0.857(19) ?
    N4 H42 . 0.89(2) ?
    C1 C2 . 1.492(2) ?
    C2 C3 . 1.395(2) ?
    C3 H3 . 0.9300 ?
    C4 C3 . 1.381(2) ?
    C4 C5 . 1.401(2) ?
    C4 H4 . 0.9300 ?
    C6 C5 . 1.401(2) ?
    C6 H6 . 0.9300 ?
    C7 C2 . 1.390(2) ?
    C7 C6 . 1.382(2) ?
    C7 H7 . 0.9300 ?
    C8 H8A . 0.9600 ?
    C8 H8B . 0.9600 ?
    C8 H8C . 0.9600 ?
    C9 H9A . 0.9600 ?
    C9 H9B . 0.9600 ?
    C9 H9C . 0.9600 ?
    C10 C11 . 1.473(2) ?
    C11 C12 . 1.388(2) ?
    C11 C16 . 1.393(2) ?
    C12 C13 . 1.380(2) ?
    C12 H12 . 0.9300 ?
    C13 C14 . 1.407(2) ?
    C13 H13 . 0.9300 ?
    C15 C14 . 1.409(3) ?
    C15 H15 . 0.9300 ?
    C16 C15 . 1.382(2) ?
    C16 H16 . 0.9300 ?
    C17 H17A . 0.9600 ?
    C17 H17B . 0.9600 ?
    C17 H17C . 0.9600 ?
    C18 H18A . 0.9600 ?
    C18 H18B . 0.9600 ?
    C18 H18C . 0.9600 ?
    C19 H19 . 0.9300 ?
    C20 C19 . 1.386(2) ?
    C20 C21 . 1.387(2) ?
    C20 H20 . 0.9300 ?
    C22 C21 . 1.392(2) ?
    C22 C23 . 1.375(2) ?
    C22 H22 . 0.9300 ?
    C23 H23 . 0.9300 ?
    C24 C21 . 1.503(2) ?
loop_
    _geom_angle_atom_site_label_1
    _geom_angle_atom_site_label_2
    _geom_angle_atom_site_label_3
    _geom_angle_site_symmetry_1
    _geom_angle_site_symmetry_3
    _geom_angle
    _geom_angle_publ_flag
    O1 Co1 O3 . . 100.06(4) ?
    O1 Co1 O4 . . 159.45(4) ?
    O1 Co1 O6 . . 105.47(5) ?
    O1 Co1 O7 . . 91.43(4) ?
    O1 Co1 N3 . . 89.64(4) ?
    O1 Co1 C10 . . 130.10(5) ?
    O3 Co1 C10 . . 30.39(4) ?
    O4 Co1 O7 . . 94.57(4) ?
    O4 Co1 O3 . . 60.70(4) ?
    O4 Co1 C10 . . 30.31(4) ?
    O6 Co1 O3 . . 152.10(4) ?
    O6 Co1 O4 . . 94.88(4) ?
    O6 Co1 O7 . . 81.01(4) ?
    O6 Co1 N3 . . 90.00(4) ?
    O6 Co1 C10 . . 124.14(5) ?
    O7 Co1 O3 . . 87.37(4) ?
    O7 Co1 C10 . . 91.22(4) ?
    N3 Co1 O3 . . 101.34(4) ?
    N3 Co1 O4 . . 87.53(4) ?
    N3 Co1 O7 . . 170.90(4) ?
    N3 Co1 C10 . . 95.00(5) ?
    C1 O1 Co1 . . 127.70(9) ?
    C10 O3 Co1 . . 89.46(9) ?
    C10 O4 Co1 . . 91.35(9) ?
    Co1 O7 H71 . . 98.5(13) ?
    Co1 O7 H72 . . 113.3(14) ?
    H71 O7 H72 . . 105.6(18) ?
    Co1 O6 H61 . . 122.1(13) ?
    Co1 O6 H62 . . 129.3(14) ?
    H61 O6 H62 . . 105.6(18) ?
    C19 N3 C23 . . 117.19(12) ?
    C19 N3 Co1 . . 123.17(10) ?
    C23 N3 Co1 . . 119.40(9) ?
    C5 N1 C9 . . 116.82(12) ?
    C5 N1 C8 . . 116.04(12) ?
    C9 N1 C8 . . 111.97(13) ?
    C24 N4 H42 . . 123.3(12) ?
    C24 N4 H41 . . 116.2(12) ?
    H42 N4 H41 . . 120.5(17) ?
    O4 C10 O3 . . 118.49(14) ?
    O4 C10 C11 . . 120.43(13) ?
    O3 C10 C11 . . 121.07(13) ?
    O4 C10 Co1 . . 58.34(8) ?
    O3 C10 Co1 . . 60.14(8) ?
    C11 C10 Co1 . . 178.69(11) ?
    O2 C1 O1 . . 123.86(13) ?
    O2 C1 C2 . . 118.69(13) ?
    O1 C1 C2 . . 117.45(12) ?
    C6 C7 C2 . . 121.54(14) ?
    C6 C7 H7 . . 119.2 ?
    C2 C7 H7 . . 119.2 ?
    C12 C11 C16 . . 117.82(15) ?
    C12 C11 C10 . . 121.25(14) ?
    C16 C11 C10 . . 120.92(14) ?
    C7 C2 C3 . . 117.57(13) ?
    C7 C2 C1 . . 121.09(13) ?
    C3 C2 C1 . . 121.31(13) ?
    C7 C6 C5 . . 120.88(14) ?
    C7 C6 H6 . . 119.6 ?
    C5 C6 H6 . . 119.6 ?
    C13 C12 C11 . . 121.64(16) ?
    C13 C12 H12 . . 119.2 ?
    C11 C12 H12 . . 119.2 ?
    C3 C4 C5 . . 120.84(14) ?
    C3 C4 H4 . . 119.6 ?
    C5 C4 H4 . . 119.6 ?
    O5 C24 N4 . . 122.77(14) ?
    O5 C24 C21 . . 119.20(13) ?
    N4 C24 C21 . . 118.02(13) ?
    C4 C3 C2 . . 121.51(14) ?
    C4 C3 H3 . . 119.2 ?
    C2 C3 H3 . . 119.2 ?
    N1 C8 H8A . . 109.5 ?
    N1 C8 H8B . . 109.5 ?
    H8A C8 H8B . . 109.5 ?
    N1 C8 H8C . . 109.5 ?
    H8A C8 H8C . . 109.5 ?
    H8B C8 H8C . . 109.5 ?
    C19 C20 C21 . . 118.85(13) ?
    C19 C20 H20 . . 120.6 ?
    C21 C20 H20 . . 120.6 ?
    C15 C16 C11 . . 121.55(16) ?
    C15 C16 H16 . . 119.2 ?
    C11 C16 H16 . . 119.2 ?
    C23 C22 C21 . . 118.95(14) ?
    C23 C22 H22 . . 120.5 ?
    C21 C22 H22 . . 120.5 ?
    N3 C19 C20 . . 123.23(14) ?
    N3 C19 H19 . . 118.4 ?
    C20 C19 H19 . . 118.4 ?
    C12 C13 C14 . . 120.86(16) ?
    C12 C13 H13 . . 119.6 ?
    C14 C13 H13 . . 119.6 ?
    N3 C23 C22 . . 123.42(13) ?
    N3 C23 H23 . . 118.3 ?
    C22 C23 H23 . . 118.3 ?
    C20 C21 C22 . . 118.31(13) ?
    C20 C21 C24 . . 123.09(13) ?
    C22 C21 C24 . . 118.51(13) ?
    C4 C5 C6 . . 117.65(13) ?
    C4 C5 N1 . . 120.25(13) ?
    C6 C5 N1 . . 121.99(14) ?
    C14 N2 C18 . . 120.59(16) ?
    C14 N2 C17 . . 120.27(17) ?
    C18 N2 C17 . . 119.00(15) ?
    C16 C15 C14 . . 120.68(16) ?
    C16 C15 H15 . . 119.7 ?
    C14 C15 H15 . . 119.7 ?
    N2 C14 C13 . . 121.32(17) ?
    N2 C14 C15 . . 121.24(17) ?
    C13 C14 C15 . . 117.43(15) ?
    N1 C9 H9A . . 109.5 ?
    N1 C9 H9B . . 109.5 ?
    H9A C9 H9B . . 109.5 ?
    N1 C9 H9C . . 109.5 ?
    H9A C9 H9C . . 109.5 ?
    H9B C9 H9C . . 109.5 ?
    N2 C17 H17A . . 109.5 ?
    N2 C17 H17B . . 109.5 ?
    H17A C17 H17B . . 109.5 ?
    N2 C17 H17C . . 109.5 ?
    H17A C17 H17C . . 109.5 ?
    H17B C17 H17C . . 109.5 ?
    N2 C18 H18A . . 109.5 ?
    N2 C18 H18B . . 109.5 ?
    H18A C18 H18B . . 109.5 ?
    N2 C18 H18C . . 109.5 ?
    H18A C18 H18C . . 109.5 ?
    H18B C18 H18C . . 109.5 ?
loop_
    _geom_torsion_atom_site_label_1
    _geom_torsion_atom_site_label_2
    _geom_torsion_atom_site_label_3
    _geom_torsion_atom_site_label_4
    _geom_torsion_site_symmetry_1
    _geom_torsion_site_symmetry_2
    _geom_torsion_site_symmetry_3
    _geom_torsion_site_symmetry_4
    _geom_torsion
    _geom_torsion_publ_flag
    O1 Co1 O3 C10 . . . . -172.09(8) ?
    O6 Co1 O3 C10 . . . . 31.83(13) ?
    N3 Co1 O3 C10 . . . . -80.42(8) ?
    O4 Co1 O3 C10 . . . . 0.19(8) ?
    O7 Co1 O3 C10 . . . . 96.92(8) ?
    O1 Co1 O4 C10 . . . . 21.94(16) ?
    O6 Co1 O4 C10 . . . . -165.93(8) ?
    N3 Co1 O4 C10 . . . . 104.28(8) ?
    O7 Co1 O4 C10 . . . . -84.59(8) ?
    O3 Co1 O4 C10 . . . . -0.19(8) ?
    O6 Co1 O1 C1 . . . . 112.48(12) ?
    N3 Co1 O1 C1 . . . . -157.62(12) ?
    O4 Co1 O1 C1 . . . . -75.66(17) ?
    O7 Co1 O1 C1 . . . . 31.42(12) ?
    O3 Co1 O1 C1 . . . . -56.16(12) ?
    C10 Co1 O1 C1 . . . . -61.38(13) ?
    O1 Co1 N3 C19 . . . . 21.32(12) ?
    O6 Co1 N3 C19 . . . . 126.79(12) ?
    O4 Co1 N3 C19 . . . . -138.32(12) ?
    O3 Co1 N3 C19 . . . . -78.86(12) ?
    C10 Co1 N3 C19 . . . . -108.92(12) ?
    O1 Co1 N3 C23 . . . . -152.97(11) ?
    O6 Co1 N3 C23 . . . . -47.50(11) ?
    O4 Co1 N3 C23 . . . . 47.38(11) ?
    O3 Co1 N3 C23 . . . . 106.84(11) ?
    C10 Co1 N3 C23 . . . . 76.79(11) ?
    Co1 O4 C10 O3 . . . . 0.33(13) ?
    Co1 O4 C10 C11 . . . . 179.46(12) ?
    Co1 O3 C10 O4 . . . . -0.32(13) ?
    Co1 O3 C10 C11 . . . . -179.45(12) ?
    O1 Co1 C10 O4 . . . . -170.13(7) ?
    O6 Co1 C10 O4 . . . . 17.01(10) ?
    N3 Co1 C10 O4 . . . . -76.38(8) ?
    O7 Co1 C10 O4 . . . . 96.97(8) ?
    O3 Co1 C10 O4 . . . . 179.67(13) ?
    O1 Co1 C10 O3 . . . . 10.20(10) ?
    O6 Co1 C10 O3 . . . . -162.65(7) ?
    N3 Co1 C10 O3 . . . . 103.95(8) ?
    O4 Co1 C10 O3 . . . . -179.67(13) ?
    O7 Co1 C10 O3 . . . . -82.70(8) ?
    Co1 O1 C1 O2 . . . . -19.4(2) ?
    Co1 O1 C1 C2 . . . . 161.23(10) ?
    O4 C10 C11 C12 . . . . -0.8(2) ?
    O3 C10 C11 C12 . . . . 178.35(13) ?
    O4 C10 C11 C16 . . . . -179.76(13) ?
    O3 C10 C11 C16 . . . . -0.6(2) ?
    C6 C7 C2 C3 . . . . 0.2(2) ?
    C6 C7 C2 C1 . . . . 178.40(14) ?
    O2 C1 C2 C7 . . . . 5.3(2) ?
    O1 C1 C2 C7 . . . . -175.29(14) ?
    O2 C1 C2 C3 . . . . -176.59(14) ?
    O1 C1 C2 C3 . . . . 2.8(2) ?
    C2 C7 C6 C5 . . . . 0.3(2) ?
    C16 C11 C12 C13 . . . . 0.3(2) ?
    C10 C11 C12 C13 . . . . -178.73(14) ?
    C5 C4 C3 C2 . . . . 1.3(2) ?
    C7 C2 C3 C4 . . . . -1.0(2) ?
    C1 C2 C3 C4 . . . . -179.19(14) ?
    C12 C11 C16 C15 . . . . -1.3(2) ?
    C10 C11 C16 C15 . . . . 177.74(14) ?
    C23 N3 C19 C20 . . . . 0.0(2) ?
    Co1 N3 C19 C20 . . . . -174.44(11) ?
    C21 C20 C19 N3 . . . . 1.8(2) ?
    C11 C12 C13 C14 . . . . 1.1(2) ?
    C19 N3 C23 C22 . . . . -2.0(2) ?
    Co1 N3 C23 C22 . . . . 172.64(11) ?
    C21 C22 C23 N3 . . . . 2.2(2) ?
    C19 C20 C21 C22 . . . . -1.5(2) ?
    C19 C20 C21 C24 . . . . 174.91(14) ?
    C23 C22 C21 C20 . . . . -0.3(2) ?
    C23 C22 C21 C24 . . . . -176.92(13) ?
    O5 C24 C21 C20 . . . . -150.39(15) ?
    N4 C24 C21 C20 . . . . 29.2(2) ?
    O5 C24 C21 C22 . . . . 26.1(2) ?
    N4 C24 C21 C22 . . . . -154.32(14) ?
    C3 C4 C5 C6 . . . . -0.6(2) ?
    C3 C4 C5 N1 . . . . 175.64(14) ?
    C7 C6 C5 C4 . . . . -0.1(2) ?
    C7 C6 C5 N1 . . . . -176.35(14) ?
    C9 N1 C5 C4 . . . . 172.91(14) ?
    C8 N1 C5 C4 . . . . 37.38(19) ?
    C9 N1 C5 C6 . . . . -11.0(2) ?
    C8 N1 C5 C6 . . . . -146.50(14) ?
    C11 C16 C15 C14 . . . . 0.9(2) ?
    C18 N2 C14 C13 . . . . 6.5(2) ?
    C17 N2 C14 C13 . . . . -177.97(16) ?
    C18 N2 C14 C15 . . . . -173.96(16) ?
    C17 N2 C14 C15 . . . . 1.6(2) ?
    C12 C13 C14 N2 . . . . 178.18(15) ?
    C12 C13 C14 C15 . . . . -1.4(2) ?
    C16 C15 C14 N2 . . . . -179.16(15) ?
    C16 C15 C14 C13 . . . . 0.4(2) ?
loop_
    _geom_hbond_atom_site_label_D
    _geom_hbond_atom_site_label_H
    _geom_hbond_atom_site_label_A
    _geom_hbond_site_symmetry_A
    _geom_hbond_distance_DH
    _geom_hbond_distance_HA
    _geom_hbond_distance_DA
    _geom_hbond_angle_DHA
    _geom_hbond_publ_flag
    N4 H41 O3 1_465 0.857(18) 2.189(19) 3.0426(17) 173.8(17) yes
    N4 H42 O4 1_565 0.88(2) 1.96(2) 2.8101(17) 161.9(16) yes
    O6 H61 N1 1_445 0.918(17) 1.956(18) 2.8494(17) 163.9(17) yes
    O6 H62 O2 1_455 0.90(2) 1.77(2) 2.6640(15) 172(2) yes
    O7 H71 O2 . 0.914(15) 1.774(16) 2.6532(15) 160.5(15) yes
    O7 H72 O5 1_645 0.879(18) 1.875(18) 2.7478(15) 171.6(17) yes
data_global
_journal_date_recd_electronic     2009-04-30
_journal_date_accepted     2009-05-04
_journal_name_full     'Acta Crystallographica, Section E'
_journal_year     2009
_journal_volume     65
_journal_issue      6
_journal_page_first     m627
_journal_page_last     m628
_journal_paper_category     QM
_journal_coeditor_code     XU2520
_publ_contact_author_name     'Dr Tuncer Hokelek'
_publ_contact_author_address
;
Hacettepe University
Department of Physics
06800 Beytepe
Ankara
Turkey
;
_publ_contact_author_email     merzifon@hacettepe.edu.tr
_publ_contact_author_fax     '90(312)2352550'
_publ_contact_author_phone     '90(312)2977242'
_publ_section_title
;\
Diaquabis[4-(dimethylamino)benzoato]-\k^2^<i>O</i>,<i>O</i>';\k<i>O</i>-\
(isonicotinamide-\k<i>N</i>^1^)cobalt(II)
;
loop_
    _publ_author_name
    _publ_author_address
    'H\"okelek, Tuncer'
;
Department of Physics
Hacettepe University
06800 Beytepe
Ankara
Turkey
;
    'Dal, Hakan'
;
Department of Chemistry
Faculty of Science
Anadolu University
26470 Yeniba\(glar
Eski\,sehir
Turkey
;
    'Tercan, Bar\?i\,s'
;
Department of Physics
Karab\"uk University
78050
Karab\"uk
Turkey
;
    'Aybirdi, \"Ozg\"ur'
;
Department of Chemistry
Kafkas University
63100 Kars
Turkey
;
    'Necefo\(glu, Hacali'
;
Department of Chemistry
Kafkas University
63100 Kars
Turkey
;
