# Supplementary material for: Diaqua­bis[4-(dimethyl­amino)­benzoato]-κ2 O,O′;κO-(isonicotinamide-κN 1)cobalt(II)
Source: Acta Crystallogr Sect E Struct Rep Online. 2009 May 14;65(Pt 6):m627–8. doi: 10.1107/S1600536809016602 (PMC2969611; doi:10.1107/S1600536809016602)
Supplement: Supplementary file 2 [file e-65-0m627-Isup2.hkl]

#
# h,k,l, Fc-squared, Fo-squared, sigma(Fo-squared) and status flag
#
data_I
_shelx_title ' ay6 in P -1'
_shelx_refln_list_code          4
_shelx_F_calc_maximum      188.40
_exptl_crystal_F_000       570.00
_reflns_d_resolution_high  0.7482
 
loop_
 _symmetry_equiv_pos_as_xyz
 'x, y, z'
 '-x, -y, -z'
 
_cell_length_a     6.8555
_cell_length_b     8.1028
_cell_length_c    22.4642
_cell_angle_alpha  90.918
_cell_angle_beta   92.965
_cell_angle_gamma  93.230
 
_shelx_F_squared_multiplier     1.000
 
loop_
 _refln_index_h
 _refln_index_k
 _refln_index_l
 _refln_F_squared_calc
 _refln_F_squared_meas
 _refln_F_squared_sigma
 _refln_observed_status
   1   0   0     4240.32     4382.65     49.51 o
   2   0   0        5.26        5.84      1.37 o
   3   0   0      316.76      332.52      5.57 o
   4   0   0      386.02      409.79      6.51 o
   5   0   0      143.61      152.79      7.51 o
   6   0   0      984.62      928.39     28.80 o
   7   0   0      131.38      163.69     18.99 o
   8   0   0      535.22      515.79     26.96 o
   9   0   0      457.62      522.29     29.43 o
  -9   1   0       12.79       19.84     11.20 o
  -8   1   0       16.30       33.92     11.11 o
  -7   1   0      659.91      619.68     26.23 o
  -6   1   0     1282.08     1300.37     44.21 o
  -5   1   0     1149.47     1136.74     24.43 o
  -4   1   0       16.03       33.63      2.21 o
  -3   1   0       44.21       41.53      2.33 o
  -2   1   0      934.29      938.12     11.31 o
  -1   1   0     7576.92     8246.96    137.80 o
   0   1   0     2886.74     3077.20    110.87 o
   1   1   0     7647.44     7632.39    124.73 o
   2   1   0      676.56      643.74      9.82 o
   3   1   0      564.87      605.31     10.48 o
   4   1   0      375.38      420.09      7.86 o
   5   1   0       37.99       41.19      4.58 o
   6   1   0        1.51        7.94      7.18 o
   7   1   0       91.68      118.16     14.14 o
   8   1   0      160.28      167.83     17.70 o
   9   1   0      250.29      256.74     22.82 o
  -9   2   0      109.73      121.77     16.94 o
  -8   2   0       22.33       29.55     10.62 o
  -7   2   0      457.06      433.63     22.45 o
  -6   2   0      102.53       77.21     12.78 o
  -5   2   0     1467.51     1398.20     20.40 o
  -4   2   0      201.23      196.14      4.46 o
  -3   2   0        0.06        3.03      1.56 o
  -2   2   0       81.41       97.32      3.35 o
  -1   2   0     2627.37     2693.89     40.98 o
   0   2   0        8.23        7.23      1.87 o
   1   2   0      132.95      168.18      3.29 o
   2   2   0      189.56      136.16      3.74 o
   3   2   0     1518.81     1520.66     26.48 o
   4   2   0       38.57       39.16      3.29 o
   5   2   0       16.28       14.36      4.59 o
   6   2   0      287.04      269.25     18.32 o
   7   2   0      563.61      528.52     25.52 o
   8   2   0      416.08      433.42     27.11 o
  -8   3   0       74.87       87.00     13.91 o
  -7   3   0      605.01      647.55     58.71 o
  -6   3   0      761.57      748.19     26.08 o
  -5   3   0       12.15       14.22      4.56 o
  -4   3   0      305.88      290.66      6.70 o
  -3   3   0      129.44      139.23      5.15 o
  -2   3   0       27.07       29.19      2.95 o
  -1   3   0      789.82      724.11     11.11 o
   0   3   0      770.54      760.53     12.00 o
   1   3   0      706.07      663.42     12.15 o
   2   3   0     4638.40     4678.07     77.24 o
   3   3   0      397.68      367.25      9.92 o
   4   3   0      800.02      783.11     13.76 o
   5   3   0        8.77       13.65      5.70 o
   6   3   0      523.17      494.95     18.34 o
   7   3   0      200.87      211.70     18.19 o
   8   3   0       79.03       89.93     15.23 o
  -8   4   0       29.25       41.10     17.27 o
  -7   4   0       25.26       47.61     10.85 o
  -6   4   0      911.05      898.31     28.79 o
  -5   4   0     1190.68     1183.09     32.29 o
  -4   4   0      585.27      599.18     12.82 o
  -3   4   0       12.17       11.03      2.87 o
  -2   4   0        8.78        9.37      2.58 o
  -1   4   0     1606.46     1563.99     25.61 o
   0   4   0     1728.34     1779.70     21.24 o
   1   4   0       12.71        5.19      2.34 o
   2   4   0     1593.56     1415.14     35.31 o
   3   4   0      653.61      613.09      9.71 o
   4   4   0      770.14      744.02     17.71 o
   5   4   0     1547.37     1560.29     40.48 o
   6   4   0      656.53      665.67     28.08 o
   7   4   0      233.60      258.24     21.12 o
   8   4   0      115.29      125.78     17.82 o
  -8   5   0        8.28       11.40     14.85 o
  -7   5   0      467.91      463.20     24.53 o
  -6   5   0      726.29      732.65     27.30 o
  -5   5   0     1012.35     1075.64     36.78 o
  -4   5   0     1090.13     1097.99     18.56 o
  -3   5   0      467.72      454.12     10.67 o
  -2   5   0        4.49        6.34      2.57 o
  -1   5   0      693.49      682.88     11.21 o
   0   5   0     1102.49     1066.38     13.58 o
   1   5   0      769.81      715.78     12.90 o
   2   5   0      716.43      632.27     14.31 o
   3   5   0      427.01      395.82      9.92 o
   4   5   0      214.55      226.15      9.70 o
   5   5   0      164.58      183.67     10.97 o
   6   5   0      209.78      205.81     18.80 o
   7   5   0      341.50      350.88     24.66 o
  -7   6   0      485.38      411.67     34.88 o
  -6   6   0      656.37      647.75     26.85 o
  -5   6   0     1734.58     1657.01     38.17 o
  -4   6   0      677.55      756.87     16.98 o
  -3   6   0      201.88      186.94      7.05 o
  -2   6   0      289.09      278.28      8.02 o
  -1   6   0       13.59        8.20      3.71 o
   0   6   0      122.61      115.77      6.15 o
   1   6   0      719.69      708.98     14.03 o
   2   6   0     1026.60      987.27     17.34 o
   3   6   0      908.92      904.85     15.55 o
   4   6   0        2.41        0.86      4.27 o
   5   6   0        6.17        5.37      5.77 o
   6   6   0       20.12       31.61     12.14 o
   7   6   0       47.46       53.42     14.84 o
  -7   7   0      163.11      144.02     24.52 o
  -6   7   0      535.32      569.16     38.68 o
  -5   7   0      389.68      382.81     24.18 o
  -4   7   0     1319.11     1275.76     17.75 o
  -3   7   0       30.07       49.31      5.18 o
  -2   7   0      366.99      354.88     11.45 o
  -1   7   0      230.78      234.10      7.61 o
   0   7   0      581.08      559.03     13.11 o
   1   7   0      155.52      161.29      8.35 o
   2   7   0      858.68      817.83     17.25 o
   3   7   0      449.94      420.14     13.65 o
   4   7   0       60.18       73.67      8.84 o
   5   7   0      198.46      218.29     13.55 o
   6   7   0        4.19       17.72     12.14 o
  -6   8   0       43.39       23.00     10.71 o
  -5   8   0      149.29      139.95     15.49 o
  -4   8   0       87.37      102.94      6.90 o
  -3   8   0       69.73       67.63      5.95 o
  -2   8   0      194.98      205.88      9.34 o
  -1   8   0        2.61        6.38      3.80 o
   0   8   0       95.71      103.33      9.11 o
   1   8   0      243.15      240.24     12.81 o
   2   8   0      297.52      320.45     16.45 o
   3   8   0       73.71       70.69      9.30 o
   4   8   0       47.36       45.93      9.17 o
   5   8   0       51.21       51.01     11.81 o
  -4   9   0      104.17       63.84     10.52 o
  -3   9   0      489.09      509.50     14.62 o
  -2   9   0      202.36      214.20     11.57 o
  -1   9   0       42.33       45.80      7.14 o
   0   9   0        7.94       17.46      5.71 o
   1   9   0        5.52        3.73      6.30 o
   2   9   0      277.70      266.31     17.67 o
   3   9   0      143.09      185.95     15.75 o
   4   9   0       76.38       77.84     13.07 o
  -3  10   0      209.72      192.71     27.97 o
  -2  10   0      128.67      131.65     17.07 o
  -1  10   0      133.77      161.75     18.44 o
   0  10   0      292.54      334.10     24.29 o
   1  10   0      138.17      162.31     18.68 o
   2  10   0      627.75      689.14     42.54 o
  -3 -10   1      291.33      361.87     32.64 o
  -2 -10   1       19.83       23.02     12.57 o
  -1 -10   1       87.51       75.29     15.36 o
   0 -10   1      378.11      409.31     26.46 o
   1 -10   1      458.82      499.12     28.19 o
   2 -10   1        2.52        4.90     10.36 o
   3 -10   1       80.80      112.59     23.83 o
  -4  -9   1       44.45       47.34     12.16 o
  -3  -9   1       18.82       14.54      9.55 o
  -2  -9   1       32.72       22.60      9.38 o
  -1  -9   1      751.85      725.91     19.33 o
   0  -9   1      795.02      812.25     19.94 o
   1  -9   1      540.60      547.36     16.69 o
   2  -9   1      438.15      461.98     16.35 o
   3  -9   1       32.87       25.18      6.39 o
   4  -9   1       21.02       25.90     15.54 o
  -5  -8   1      364.55      343.24     23.35 o
  -4  -8   1      159.83      155.04     12.17 o
  -3  -8   1        0.39       -2.78      5.93 o
  -2  -8   1       54.79       40.34      7.68 o
  -1  -8   1      724.04      714.63     19.81 o
   0  -8   1      967.27      992.37     20.07 o
   1  -8   1      768.82      773.35     14.09 o
   2  -8   1      987.61      975.53     17.80 o
   3  -8   1      206.77      209.24      8.83 o
   4  -8   1       15.51       18.59      4.61 o
   5  -8   1       17.64       25.61      9.63 o
   6  -8   1      115.62      121.50     15.75 o
  -6  -7   1      472.25      470.96     28.33 o
  -5  -7   1      233.17      247.81     14.11 o
  -4  -7   1      520.48      480.80     17.29 o
  -3  -7   1      429.68      403.94     13.33 o
  -2  -7   1       58.74       53.59      6.41 o
  -1  -7   1      425.63      416.97     12.11 o
   0  -7   1     1797.35     1744.35     21.53 o
   1  -7   1       30.71       31.80      3.81 o
   2  -7   1      484.87      478.82     11.99 o
   3  -7   1      252.43      224.17      8.20 o
   4  -7   1      224.67      251.88      8.92 o
   5  -7   1      146.92      153.07     14.65 o
   6  -7   1       15.06        3.45     11.74 o
   7  -7   1       36.86       34.19     16.92 o
  -7  -6   1      410.32      426.79     27.96 o
  -6  -6   1      482.00      467.79     33.15 o
  -5  -6   1      417.33      421.64     16.06 o
  -4  -6   1       10.02       16.62      5.17 o
  -3  -6   1      488.14      476.11     11.81 o
  -2  -6   1      250.41      242.91      9.63 o
  -1  -6   1      551.53      524.87     12.24 o
   0  -6   1       76.29       70.00      5.22 o
   1  -6   1      478.61      472.18     10.86 o
   2  -6   1       94.12       92.81      5.25 o
   3  -6   1      347.99      360.79      9.18 o
   4  -6   1      185.24      175.30      8.32 o
   5  -6   1      242.65      262.63     17.33 o
   6  -6   1       36.62       27.95      9.40 o
   7  -6   1        1.16       -3.45     10.71 o
  -7  -5   1      474.97      489.51     27.95 o
  -6  -5   1      194.46      180.83     18.07 o
  -5  -5   1      312.89      337.03     13.51 o
  -4  -5   1       40.51       42.95      5.76 o
  -3  -5   1       10.97       13.08      2.90 o
  -2  -5   1        0.32        2.36      3.21 o
  -1  -5   1      335.45      317.34      7.57 o
   0  -5   1       54.97       66.81      4.53 o
   1  -5   1       33.16       37.77      4.09 o
   2  -5   1      462.60      449.69      8.80 o
   3  -5   1      679.40      680.15     21.63 o
   4  -5   1        7.02       19.45      7.52 o
   5  -5   1        1.84        7.36      3.31 o
   6  -5   1       12.49       16.75      8.30 o
   7  -5   1      270.51      302.59     20.63 o
   8  -5   1        1.20       -3.80     11.05 o
  -8  -4   1        0.12       -1.70     10.08 o
  -7  -4   1       92.26       95.97     14.89 o
  -6  -4   1      655.50      677.72     28.32 o
  -5  -4   1      413.04      410.22     13.48 o
  -4  -4   1     2160.75     2154.10     35.55 o
  -3  -4   1      285.36      270.62      6.97 o
  -2  -4   1      246.85      296.16      9.01 o
  -1  -4   1      228.05      244.40      6.05 o
   0  -4   1      171.95      161.50      4.91 o
   1  -4   1       40.20       31.86      2.84 o
   2  -4   1     2255.95     2470.79     22.33 o
   3  -4   1      178.48      154.67      6.13 o
   4  -4   1       12.10       16.59      4.61 o
   5  -4   1      986.68      959.49     20.28 o
   6  -4   1       19.56       24.74      8.29 o
   7  -4   1      211.48      222.45     17.78 o
   8  -4   1      144.63      155.29     17.22 o
  -8  -3   1       37.39       43.54     13.08 o
  -7  -3   1       95.29      106.86     14.65 o
  -6  -3   1      504.11      476.85     20.08 o
  -5  -3   1     7808.72     7963.52    135.28 o
  -4  -3   1     3588.26     3595.98     60.51 o
  -3  -3   1      655.75      583.02      9.39 o
  -2  -3   1     1623.99     1684.30     24.50 o
  -1  -3   1      416.12      466.12      8.49 o
   0  -3   1      428.02      499.85      7.43 o
   1  -3   1      851.81      802.48     12.15 o
   2  -3   1     8277.91     8794.00    118.84 o
   3  -3   1     1203.10     1205.52     15.10 o
   4  -3   1     1992.73     2012.71     28.30 o
   5  -3   1       32.87       28.44      5.36 o
   6  -3   1       34.21       40.56      9.03 o
   7  -3   1        1.07        6.30      7.91 o
   8  -3   1       44.73       51.53     12.18 o
  -8  -2   1       83.23       91.17     15.02 o
  -7  -2   1      534.71      493.18     24.91 o
  -6  -2   1      925.39      874.86     29.30 o
  -5  -2   1     1463.93     1397.72     22.88 o
  -4  -2   1     2630.81     2593.82     30.72 o
  -3  -2   1     2129.04     2142.26     27.93 o
  -2  -2   1      438.84      424.44      7.79 o
  -1  -2   1       43.49       53.16      1.95 o
   0  -2   1     3219.18     3317.55     48.35 o
   1  -2   1     1955.56     2073.69     17.35 o
   2  -2   1     1350.24     1292.06     19.55 o
   3  -2   1     2320.22     2403.63     30.27 o
   4  -2   1     1314.36     1372.01     21.73 o
   5  -2   1     1384.48     1330.84     32.70 o
   6  -2   1       51.66       53.06      9.50 o
   7  -2   1        3.10        5.43      7.37 o
   8  -2   1       85.44       94.64     14.41 o
   9  -2   1       90.57      106.01     16.31 o
  -9  -1   1      303.09      323.66     24.42 o
  -8  -1   1        1.50        6.73      9.04 o
  -7  -1   1        2.74        5.37      7.52 o
  -6  -1   1      405.20      397.67     20.50 o
  -5  -1   1      260.10      284.85      8.49 o
  -4  -1   1        3.56        2.58      2.14 o
  -3  -1   1     1449.53     1403.58     18.95 o
  -2  -1   1     1765.90     1749.17     30.12 o
  -1  -1   1        9.27        4.94      1.48 o
   0  -1   1      456.82      488.91      9.11 o
   1  -1   1     1788.65     1855.64     35.65 o
   2  -1   1      671.81      717.50     12.28 o
   3  -1   1      579.75      556.82      9.82 o
   4  -1   1       20.18        6.78      1.68 o
   5  -1   1      583.97      584.74     11.78 o
   6  -1   1      138.58      175.64     14.27 o
   7  -1   1      751.54      687.84     27.58 o
   8  -1   1        0.07        4.12      8.42 o
   9  -1   1       81.05       92.74     15.85 o
  -9   0   1      205.04      209.15     20.61 o
  -8   0   1      115.92      125.39     15.51 o
  -7   0   1       34.37       35.95      9.89 o
  -6   0   1       20.24       21.40      7.67 o
  -5   0   1      711.21      699.14     15.74 o
  -4   0   1      463.69      473.35      6.40 o
  -3   0   1      944.80      901.83     10.88 o
  -2   0   1      384.08      363.77      3.77 o
  -1   0   1     2910.13     2984.20     16.40 o
   1   0   1    10518.43    10341.85    165.87 o
   2   0   1     1205.78     1149.84     15.91 o
   3   0   1     4140.84     4789.51     68.76 o
   4   0   1     1888.95     1922.30     29.51 o
   5   0   1     2374.45     2420.85     43.94 o
   6   0   1     1028.29      974.44     29.78 o
   7   0   1      240.02      253.19     18.32 o
   8   0   1      165.72      168.41     17.22 o
   9   0   1       38.43       48.18     13.19 o
  -9   1   1      160.90      164.86     18.76 o
  -8   1   1        4.79        3.96      8.16 o
  -7   1   1        1.53       11.40      7.81 o
  -6   1   1       72.16       73.52     16.23 o
  -5   1   1      401.36      396.37      8.85 o
  -4   1   1      764.30      811.37      9.20 o
  -3   1   1      667.63      640.23      9.88 o
  -2   1   1      204.46      239.00      3.32 o
  -1   1   1     2382.23     2469.59     32.90 o
   0   1   1       15.35       17.36      1.38 o
   1   1   1     4565.95     4544.19     81.71 o
   2   1   1       11.62       15.19      1.80 o
   3   1   1      197.58      225.43      5.44 o
   4   1   1     1298.20     1171.57     16.76 o
   5   1   1     4195.24     4312.71    102.83 o
   6   1   1     2765.28     2604.50     48.22 o
   7   1   1      365.77      364.11     21.86 o
   8   1   1       29.73       35.76     11.75 o
   9   1   1      144.33      126.52     17.94 o
  -9   2   1      209.16      246.18     21.47 o
  -8   2   1        1.07        3.28      8.18 o
  -7   2   1        2.23        8.73      7.31 o
  -6   2   1      189.49      195.62     14.53 o
  -5   2   1      541.61      524.62     12.07 o
  -4   2   1      308.16      270.10      6.26 o
  -3   2   1     2388.34     2449.72     35.20 o
  -2   2   1       20.99       16.04      1.92 o
  -1   2   1      272.74      254.34      5.72 o
   0   2   1       39.98       46.46      3.09 o
   1   2   1     1792.46     1684.14     29.19 o
   2   2   1      347.92      331.98      7.60 o
   3   2   1      591.82      586.65     10.05 o
   4   2   1     1808.32     1866.64     30.02 o
   5   2   1     1836.44     1793.85     36.29 o
   6   2   1       17.47       42.95      9.63 o
   7   2   1      470.93      413.19     23.44 o
   8   2   1       19.73       25.56     11.72 o
  -8   3   1      257.01      273.51     20.36 o
  -7   3   1       51.52       59.77     11.11 o
  -6   3   1       68.10       67.79      9.98 o
  -5   3   1       48.88       59.34      8.70 o
  -4   3   1      489.84      476.16      8.24 o
  -3   3   1      386.68      356.96      8.16 o
  -2   3   1     6374.81     6740.67     65.81 o
  -1   3   1      293.92      240.72      6.01 o
   0   3   1      342.22      367.27      9.52 o
   1   3   1       18.52       18.64      2.05 o
   2   3   1        0.25       -0.29      2.01 o
   3   3   1      259.18      264.61      7.54 o
   4   3   1     1359.65     1337.51     33.87 o
   5   3   1       75.92       77.76      8.38 o
   6   3   1      482.16      496.88     24.05 o
   7   3   1      196.39      220.95     19.40 o
   8   3   1       47.46       39.60     13.16 o
  -8   4   1      253.14      255.57     30.05 o
  -7   4   1      826.20      816.39     34.88 o
  -6   4   1       63.48       57.12     10.00 o
  -5   4   1     1978.24     1941.38     37.56 o
  -4   4   1      814.23      832.10     21.93 o
  -3   4   1      365.92      338.54      9.15 o
  -2   4   1     1556.95     1545.42     25.62 o
  -1   4   1     1743.56     1637.21     23.56 o
   0   4   1      600.67      590.05     10.65 o
   1   4   1        7.02       15.05      2.55 o
   2   4   1        2.12       14.98      1.89 o
   3   4   1        1.64        1.44      2.67 o
   4   4   1     1615.12     1547.21     29.22 o
   5   4   1      608.67      604.03     19.28 o
   6   4   1      316.63      320.54     20.75 o
   7   4   1      464.55      423.46     25.27 o
   8   4   1      307.71      287.35     24.03 o
  -8   5   1       10.07        5.18     11.74 o
  -7   5   1      447.99      413.75     33.50 o
  -6   5   1       39.56       40.72      9.76 o
  -5   5   1      254.11      245.90     22.45 o
  -4   5   1       35.54       42.74      5.10 o
  -3   5   1      349.08      351.37     10.64 o
  -2   5   1      212.89      209.48      6.44 o
  -1   5   1      121.48      129.07      5.90 o
   0   5   1      656.71      676.35     13.77 o
   1   5   1     1837.76     1808.81     23.25 o
   2   5   1      509.45      509.64     10.52 o
   3   5   1       47.26       43.93      3.63 o
   4   5   1      108.10      120.19      7.66 o
   5   5   1      821.45      853.74     23.58 o
   6   5   1      119.72      112.54     15.25 o
   7   5   1      829.02      844.26     43.17 o
  -7   6   1      127.87      111.90     21.76 o
  -6   6   1        4.95       18.99     12.09 o
  -5   6   1       22.73       17.61     11.05 o
  -4   6   1      287.38      277.17     10.88 o
  -3   6   1       28.80       41.79      4.21 o
  -2   6   1       33.72       32.17      3.84 o
  -1   6   1      644.16      639.24     13.40 o
   0   6   1      802.35      813.47     14.73 o
   1   6   1     3473.98     3524.34     45.65 o
   2   6   1      361.52      420.72     14.41 o
   3   6   1       86.02       86.01      6.38 o
   4   6   1       26.40       34.74      5.90 o
   5   6   1       38.75       33.79      7.48 o
   6   6   1       80.62       73.65     14.21 o
   7   6   1      355.34      329.95     25.72 o
  -7   7   1      131.00      130.89     23.48 o
  -6   7   1      104.24      123.29     21.76 o
  -5   7   1        5.72       13.12     11.74 o
  -4   7   1       50.34       48.03      5.89 o
  -3   7   1      865.65      803.89     13.96 o
  -2   7   1      680.20      699.42     12.97 o
  -1   7   1      289.88      281.21      8.76 o
   0   7   1     4243.81     4217.06     35.18 o
   1   7   1       74.15       83.90      6.81 o
   2   7   1      196.45      184.97      9.58 o
   3   7   1       45.54       60.79      6.98 o
   4   7   1      628.98      581.98     18.60 o
   5   7   1        1.42       -1.15      6.20 o
   6   7   1      293.78      313.43     25.27 o
  -6   8   1        1.91        9.93      9.27 o
  -5   8   1       31.33       25.83     10.00 o
  -4   8   1        1.90       -1.21      4.95 o
  -3   8   1        3.78        7.31      4.08 o
  -2   8   1      439.37      463.59     12.90 o
  -1   8   1     1245.11     1213.83     17.53 o
   0   8   1      239.14      232.68     12.30 o
   1   8   1       73.95       92.06      9.11 o
   2   8   1       14.41        8.42      6.14 o
   3   8   1       53.20       40.84      7.92 o
   4   8   1      126.32      133.75     13.95 o
   5   8   1      132.39      124.81     14.18 o
  -5   9   1       83.53      104.84     15.49 o
  -4   9   1       39.87       69.97     10.81 o
  -3   9   1       36.36       30.04      7.25 o
  -2   9   1        1.53        6.12      5.28 o
  -1   9   1      909.28      963.88     21.26 o
   0   9   1      274.95      293.01     20.79 o
   1   9   1      246.68      253.75     14.09 o
   2   9   1       29.73       28.68      9.73 o
   3   9   1       25.73       42.52     11.14 o
   4   9   1       20.31       19.59     10.65 o
  -3  10   1      398.40      444.14     37.64 o
  -2  10   1      123.98      168.19     26.59 o
  -1  10   1       62.71       67.41     11.42 o
   0  10   1      328.13      336.50     19.85 o
   1  10   1      171.89      185.87     20.01 o
   2  10   1      568.70      559.92     26.03 o
  -2 -10   2       99.72      145.67     22.28 o
  -1 -10   2      251.11      213.97     21.21 o
   0 -10   2      701.67      702.98     33.06 o
   1 -10   2       21.34       46.43     13.65 o
   2 -10   2       57.29       70.64     14.63 o
   3 -10   2        1.10        1.02      8.38 o
  -4  -9   2       72.72       82.86     23.76 o
  -3  -9   2      232.09      257.88     17.77 o
  -2  -9   2      171.31      157.82     14.29 o
  -1  -9   2      212.87      223.98     12.12 o
   0  -9   2      245.71      252.68     13.81 o
   1  -9   2        8.11       14.46      7.24 o
   2  -9   2       13.37       12.53      5.65 o
   3  -9   2       67.31       84.24      8.39 o
   4  -9   2      106.65      100.35     10.53 o
  -5  -8   2       70.95       97.25     13.34 o
  -4  -8   2       59.00       59.95      9.11 o
  -3  -8   2       44.31       44.15      8.32 o
  -2  -8   2       85.75       84.81      9.51 o
  -1  -8   2      196.01      217.81     12.41 o
   0  -8   2        5.85       13.47      5.09 o
   1  -8   2        1.50       -0.53      3.47 o
   2  -8   2        0.24        5.95      4.29 o
   3  -8   2        0.99        6.27      3.94 o
   4  -8   2      204.65      218.37      9.14 o
   5  -8   2      146.17      156.63     13.09 o
  -6  -7   2       42.17       50.47     14.63 o
  -5  -7   2        6.12       15.90      6.85 o
  -4  -7   2        2.79       -0.46      5.66 o
  -3  -7   2      242.22      223.38     10.68 o
  -2  -7   2      220.48      213.69     10.08 o
  -1  -7   2        2.79        2.02      4.01 o
   0  -7   2       80.62       75.61      5.37 o
   1  -7   2      370.34      359.19      8.50 o
   2  -7   2        2.88        2.80      3.48 o
   3  -7   2       30.78       27.32      4.27 o
   4  -7   2     1021.19      954.27     15.68 o
   5  -7   2      611.19      600.75     25.50 o
   6  -7   2      415.44      424.11     23.69 o
   7  -7   2      257.04      260.06     30.05 o
  -7  -6   2      198.85      228.75     23.83 o
  -6  -6   2      157.49      158.33     18.07 o
  -5  -6   2      239.80      219.60     12.55 o
  -4  -6   2        9.04        6.40      4.74 o
  -3  -6   2      232.55      220.81      8.79 o
  -2  -6   2      806.90      768.46     15.45 o
  -1  -6   2     3749.13     3708.70     31.86 o
   0  -6   2      512.07      497.07     10.90 o
   1  -6   2      187.08      183.46      7.61 o
   2  -6   2      568.43      513.72     10.38 o
   3  -6   2       15.94       13.06      3.48 o
   4  -6   2      528.31      584.01     15.31 o
   5  -6   2     2125.01     2053.81     42.85 o
   6  -6   2      489.23      508.26     31.95 o
   7  -6   2      335.97      320.61     22.09 o
  -7  -5   2      639.38      626.48     30.53 o
  -6  -5   2      429.15      387.98     23.68 o
  -5  -5   2      168.02      164.62     10.31 o
  -4  -5   2      734.56      747.04     15.77 o
  -3  -5   2      240.80      218.07      7.45 o
  -2  -5   2     1242.22     1205.51     24.94 o
  -1  -5   2     2627.67     2652.62     31.53 o
   0  -5   2     3620.84     3536.99     41.14 o
   1  -5   2      773.92      782.51     12.16 o
   2  -5   2      112.80      115.28      5.12 o
   3  -5   2       15.14       20.02      3.78 o
   4  -5   2      336.23      309.79     10.89 o
   5  -5   2      484.86      496.45     11.42 o
   6  -5   2      164.50      165.47     15.01 o
   7  -5   2      640.26      645.71     32.64 o
   8  -5   2      258.31      235.88     29.36 o
  -8  -4   2      119.49       93.55     15.87 o
  -7  -4   2      584.84      586.61     28.92 o
  -6  -4   2      248.02      247.19     18.92 o
  -5  -4   2       60.24       72.77      7.25 o
  -4  -4   2       77.46       73.04      6.05 o
  -3  -4   2      103.86      109.75      4.51 o
  -2  -4   2     3240.77     3176.96     70.23 o
  -1  -4   2      205.45      294.09      5.87 o
   0  -4   2      815.53      821.33     10.40 o
   1  -4   2      210.85      162.80      5.01 o
   2  -4   2     2811.34     2997.12     29.03 o
   3  -4   2      190.35      182.46      6.72 o
   4  -4   2     1494.46     1467.72     26.00 o
   5  -4   2      559.54      569.97     16.31 o
   6  -4   2      746.33      712.99     26.34 o
   7  -4   2      582.99      607.21     26.98 o
   8  -4   2        4.74        5.76      8.78 o
  -8  -3   2      572.62      574.60     29.78 o
  -7  -3   2      287.69      289.05     20.14 o
  -6  -3   2      943.04      864.99     22.85 o
  -5  -3   2      164.52      168.99      8.92 o
  -4  -3   2       18.24       19.21      3.73 o
  -3  -3   2      460.44      453.45      7.95 o
  -2  -3   2      608.18      650.82     10.81 o
  -1  -3   2      701.60      705.19     12.41 o
   0  -3   2     1732.98     1725.10     14.92 o
   1  -3   2     9216.48     9729.22     80.57 o
   2  -3   2      956.42      981.78     11.73 o
   3  -3   2      246.99      275.83      7.88 o
   4  -3   2       50.43       59.45      3.29 o
   5  -3   2      198.56      209.41     10.36 o
   6  -3   2      566.81      522.39     22.46 o
   7  -3   2      797.86      792.41     29.78 o
   8  -3   2      116.14      125.90     22.62 o
  -8  -2   2      146.54      147.27     17.32 o
  -7  -2   2      416.04      417.86     28.49 o
  -6  -2   2       22.22       30.90      9.03 o
  -5  -2   2        3.97        5.41      3.46 o
  -4  -2   2       20.23       16.56      2.72 o
  -3  -2   2      175.69      162.80      5.73 o
  -2  -2   2     1436.61     1533.07     24.56 o
  -1  -2   2     2880.72     2713.98     38.94 o
   0  -2   2    21263.68    22104.84    306.02 o
   1  -2   2    28794.80    30329.36    398.18 o
   2  -2   2    11443.83    12423.29    148.43 o
   3  -2   2       34.67       53.86      2.72 o
   4  -2   2       15.70       16.47      2.52 o
   5  -2   2      894.58      880.20     24.77 o
   6  -2   2       14.18       13.92      7.31 o
   7  -2   2      513.11      521.11     24.67 o
   8  -2   2       18.46       32.49     11.06 o
   9  -2   2      505.74      496.43     29.03 o
  -9  -1   2        9.74       12.13     10.98 o
  -8  -1   2      170.72      178.86     17.95 o
  -7  -1   2      117.21      121.42     14.03 o
  -6  -1   2       77.91       81.05     11.23 o
  -5  -1   2      377.80      377.51      9.14 o
  -4  -1   2     1366.13     1469.99     24.79 o
  -3  -1   2      620.36      621.27      7.25 o
  -2  -1   2     1067.01      992.14     14.98 o
  -1  -1   2     9112.04     8890.39    211.07 o
   0  -1   2     4610.67     4914.81     42.12 o
   1  -1   2     1092.51     1232.73      9.02 o
   2  -1   2     1829.87     1898.85     26.87 o
   3  -1   2       21.55       18.84      2.08 o
   4  -1   2      310.57      378.10      7.41 o
   5  -1   2        6.90       18.82      4.06 o
   6  -1   2      967.06      923.00     28.92 o
   7  -1   2       30.94       11.59      8.18 o
   8  -1   2       83.60       81.86     13.80 o
   9  -1   2      250.06      292.33     31.08 o
  -9   0   2        8.70       21.38     11.47 o
  -8   0   2      565.83      561.83     27.65 o
  -7   0   2      199.39      217.02     17.29 o
  -6   0   2      417.07      486.76     21.36 o
  -5   0   2      601.23      602.56      9.90 o
  -4   0   2        4.81        3.58      1.49 o
  -3   0   2      166.95      178.56      3.57 o
  -2   0   2      566.46      539.68      5.04 o
  -1   0   2        7.18       14.51      0.80 o
   0   0   2    11148.21    10570.91    283.13 o
   1   0   2       45.45       51.32      1.44 o
   2   0   2      645.04      616.53     10.23 o
   3   0   2      434.46      623.69     10.00 o
   4   0   2       35.22       43.58      3.33 o
   5   0   2        0.31       -0.82      3.14 o
   6   0   2      301.29      306.67     19.86 o
   7   0   2      282.93      287.34     19.66 o
   8   0   2      438.77      442.96     25.25 o
   9   0   2       88.98       89.49     15.99 o
  -9   1   2       16.26       19.87     11.74 o
  -8   1   2      169.88      182.12     17.67 o
  -7   1   2      316.78      325.19     19.53 o
  -6   1   2     1754.82     1783.90     38.12 o
  -5   1   2     2949.09     2849.38     83.31 o
  -4   1   2       36.96       34.94      1.72 o
  -3   1   2      308.51      393.20      5.09 o
  -2   1   2     1027.64     1002.17     13.46 o
  -1   1   2     1859.20     1947.49     18.48 o
   0   1   2     1341.74     1295.56     37.91 o
   1   1   2    10428.34     8398.09    923.06 o
   2   1   2     2238.94     2206.29     42.89 o
   3   1   2     2177.73     2217.35     33.03 o
   4   1   2       11.45        9.35      2.18 o
   5   1   2      337.35      341.11      9.79 o
   6   1   2     1800.84     1695.70     39.44 o
   7   1   2      603.64      595.90     26.61 o
   8   1   2      287.57      316.42     22.59 o
  -9   2   2      347.61      320.15     34.19 o
  -8   2   2      103.14       93.98     13.92 o
  -7   2   2      110.91      132.22     14.00 o
  -6   2   2       14.72       14.24      6.91 o
  -5   2   2     3407.70     3537.73     47.55 o
  -4   2   2     1699.23     1870.45     48.35 o
  -3   2   2      498.87      553.87      6.91 o
  -2   2   2      505.25      549.28      9.16 o
  -1   2   2     1575.28     1666.15     14.25 o
   0   2   2     1818.85     1989.92     36.64 o
   1   2   2     1216.83     1122.38     21.32 o
   2   2   2      493.85      522.64     13.69 o
   3   2   2     2933.06     3043.85     40.12 o
   4   2   2     1083.50     1094.15     22.60 o
   5   2   2        0.11       -3.80      3.80 o
   6   2   2      351.10      346.97     20.12 o
   7   2   2     1054.16     1038.25     35.53 o
   8   2   2      104.50       98.88     15.14 o
  -8   3   2       19.18       27.97     15.20 o
  -7   3   2      130.94      149.69     14.60 o
  -6   3   2      580.69      593.10     26.42 o
  -5   3   2       61.47       71.84     14.16 o
  -4   3   2     3576.97     3756.65     54.30 o
  -3   3   2     1554.20     1642.46     29.42 o
  -2   3   2      212.01      225.28      7.77 o
  -1   3   2      176.78      211.88      5.83 o
   0   3   2        1.81        4.23      2.44 o
   1   3   2        3.55       11.60      2.23 o
   2   3   2     3475.80     3402.49     64.06 o
   3   3   2     1320.53     1254.62     19.79 o
   4   3   2        1.41        2.63      3.38 o
   5   3   2       90.68      112.46      9.46 o
   6   3   2       13.95       19.75      9.10 o
   7   3   2       23.51       34.19     11.11 o
   8   3   2      162.76      166.56     18.92 o
  -8   4   2       93.99       90.14     21.41 o
  -7   4   2        4.33        2.76     11.05 o
  -6   4   2       75.23       83.23     16.92 o
  -5   4   2     3909.08     3691.24     77.36 o
  -4   4   2      361.66      360.93      9.65 o
  -3   4   2       21.32       14.13      3.12 o
  -2   4   2     1046.66     1156.35     28.58 o
  -1   4   2      663.28      683.76     12.16 o
   0   4   2     1339.79     1361.89     23.39 o
   1   4   2      190.23      239.28      6.08 o
   2   4   2      879.85      780.06     17.83 o
   3   4   2      380.91      349.21      8.18 o
   4   4   2     1558.48     1548.06     33.72 o
   5   4   2      108.45      125.41     10.36 o
   6   4   2      352.07      348.84     22.21 o
   7   4   2       52.41       56.92     13.23 o
   8   4   2       30.44       15.54     11.48 o
  -8   5   2      106.41      114.32     23.14 o
  -7   5   2      223.87      221.72     26.94 o
  -6   5   2     1300.69     1294.42     52.50 o
  -5   5   2      790.17      802.97     38.68 o
  -4   5   2      220.03      221.70      8.75 o
  -3   5   2      285.47      297.57     12.41 o
  -2   5   2      858.82      847.33     13.88 o
  -1   5   2      411.66      405.27      8.95 o
   0   5   2     1784.03     1812.77     24.69 o
   1   5   2     2761.37     2690.97     49.27 o
   2   5   2     1221.17     1137.18     24.27 o
   3   5   2      195.18      183.26      5.88 o
   4   5   2        3.54        8.39      4.41 o
   5   5   2      209.55      223.42     14.33 o
   6   5   2      138.79      145.27     16.85 o
   7   5   2       92.08      117.02     17.33 o
  -7   6   2       15.30        5.87     11.40 o
  -6   6   2      930.80      943.19     47.31 o
  -5   6   2     1620.66     1428.77     53.53 o
  -4   6   2       48.73       58.91      6.13 o
  -3   6   2      138.26      147.05      6.91 o
  -2   6   2       50.21       44.78      5.10 o
  -1   6   2        8.02       10.70      4.41 o
   0   6   2      831.19      822.89     17.04 o
   1   6   2      253.06      272.32      9.50 o
   2   6   2     1551.15     1529.11     25.02 o
   3   6   2      890.44      833.59     15.16 o
   4   6   2       18.70       10.64      4.89 o
   5   6   2        4.20        6.82      6.19 o
   6   6   2        0.47       -1.48      9.69 o
   7   6   2      295.33      341.45     25.51 o
  -7   7   2      287.60      314.28     33.50 o
  -6   7   2       56.76       47.31     16.58 o
  -5   7   2      190.08      192.02     23.83 o
  -4   7   2      374.65      387.14     11.24 o
  -3   7   2     2140.88     2025.57     33.13 o
  -2   7   2      374.21      367.86      9.84 o
  -1   7   2      760.67      748.54     13.35 o
   0   7   2      814.61      807.98     15.37 o
   1   7   2      290.57      311.84     10.95 o
   2   7   2     1413.02     1346.79     24.27 o
   3   7   2       55.06       80.62      7.55 o
   4   7   2      300.60      268.81     14.10 o
   5   7   2      351.78      359.18     16.56 o
   6   7   2      453.22      509.91     29.79 o
  -6   8   2      122.12      107.41     15.87 o
  -5   8   2      126.50      138.31     16.11 o
  -4   8   2     1014.27      902.86     32.11 o
  -3   8   2     1508.49     1472.47     21.86 o
  -2   8   2     1126.94     1092.24     20.66 o
  -1   8   2      285.27      288.47     11.10 o
   0   8   2       27.31       39.54      6.93 o
   1   8   2      312.25      313.29     14.19 o
   2   8   2      414.72      443.06     16.94 o
   3   8   2      439.20      430.12     17.43 o
   4   8   2      328.20      358.10     19.59 o
   5   8   2       70.09       72.85     12.53 o
  -5   9   2      137.64      147.37     17.58 o
  -4   9   2      239.89      228.51     15.80 o
  -3   9   2     1166.11     1147.78     27.67 o
  -2   9   2      165.02      168.62     10.43 o
  -1   9   2       26.90       33.47      6.53 o
   0   9   2        2.56        5.05      6.25 o
   1   9   2      114.93      112.83     12.76 o
   2   9   2       91.55       93.86     12.60 o
   3   9   2       12.88       17.60      9.99 o
   4   9   2      118.26      104.12     14.21 o
  -3  10   2       75.20       67.45     14.21 o
  -2  10   2      228.16      248.67     21.42 o
  -1  10   2       37.12       47.85     10.56 o
   0  10   2       18.98       21.25      9.65 o
   1  10   2       72.25       67.66     12.46 o
   2  10   2       21.85       20.54     10.81 o
  -2 -10   3       30.50       45.93     14.49 o
  -1 -10   3       30.83       39.17     13.80 o
   0 -10   3      262.98      245.28     21.85 o
   1 -10   3      789.96      820.54     35.23 o
   2 -10   3       33.49       17.28     12.20 o
   3 -10   3      141.83      161.11     15.42 o
  -4  -9   3      148.02      170.71     20.02 o
  -3  -9   3      147.74      150.96     18.52 o
  -2  -9   3       61.34       61.46     13.54 o
  -1  -9   3      303.65      291.70     14.97 o
   0  -9   3      739.69      727.71     21.88 o
   1  -9   3      813.90      820.90     23.83 o
   2  -9   3      194.52      198.06     11.25 o
   3  -9   3       13.62       19.55      6.00 o
   4  -9   3      221.02      239.26     12.36 o
  -5  -8   3      873.76      900.45     33.40 o
  -4  -8   3      521.37      520.51     19.25 o
  -3  -8   3        0.98       -3.65      6.12 o
  -2  -8   3       84.84       80.29      8.05 o
  -1  -8   3        4.76        2.91      4.99 o
   0  -8   3      716.34      722.18     17.43 o
   1  -8   3      384.14      395.27     10.07 o
   2  -8   3      640.53      658.25     15.09 o
   3  -8   3      678.06      684.27     15.54 o
   4  -8   3        5.76        8.33      6.03 o
   5  -8   3       11.61       15.37      9.69 o
  -6  -7   3      228.23      231.60     21.61 o
  -5  -7   3      483.20      519.84     18.68 o
  -4  -7   3      187.02      214.59     12.67 o
  -3  -7   3      905.84      823.63     18.14 o
  -2  -7   3        0.53        3.77      4.49 o
  -1  -7   3     1053.69     1037.79     16.66 o
   0  -7   3       17.71       18.89      3.16 o
   1  -7   3       86.19       90.43      5.15 o
   2  -7   3      863.95      841.24     15.49 o
   3  -7   3      271.67      290.62      9.16 o
   4  -7   3      191.09      194.06      8.91 o
   5  -7   3        0.86       -0.01      7.42 o
   6  -7   3        1.12       -0.45      7.93 o
  -7  -6   3       23.95       40.29     13.27 o
  -6  -6   3      172.85      171.64     18.19 o
  -5  -6   3      684.73      721.58     20.10 o
  -4  -6   3      809.15      794.21     17.49 o
  -3  -6   3      244.22      230.66     10.10 o
  -2  -6   3      482.26      467.43     12.39 o
  -1  -6   3      164.30      169.15      7.98 o
   0  -6   3       17.88       18.27      3.37 o
   1  -6   3      232.68      221.15      5.94 o
   2  -6   3       42.12       57.52      4.56 o
   3  -6   3      148.42      155.95      7.09 o
   4  -6   3      797.17      786.01     17.63 o
   5  -6   3      205.69      242.50     17.44 o
   6  -6   3        7.57        8.33      8.05 o
   7  -6   3      207.13      226.64     19.27 o
  -7  -5   3       10.33       14.23     10.60 o
  -6  -5   3      465.47      433.61     24.65 o
  -5  -5   3     2544.17     2509.36     43.45 o
  -4  -5   3     1248.39     1232.06     22.48 o
  -3  -5   3     1365.38     1246.01     23.67 o
  -2  -5   3      871.80      872.00     17.01 o
  -1  -5   3       20.68       17.56      3.35 o
   0  -5   3      126.56      123.34      5.05 o
   1  -5   3       19.84       50.02      4.15 o
   2  -5   3      666.77      657.84     11.23 o
   3  -5   3      937.36      892.66     17.31 o
   4  -5   3      915.71      962.75     21.04 o
   5  -5   3     1278.20     1197.49     16.40 o
   6  -5   3       25.45       20.85      8.78 o
   7  -5   3       59.90       91.68     13.43 o
   8  -5   3      124.58      139.64     17.18 o
  -8  -4   3        2.51        4.79     10.22 o
  -7  -4   3        3.76       10.80      9.83 o
  -6  -4   3      452.38      432.51     23.14 o
  -5  -4   3     1732.92     1690.86     25.18 o
  -4  -4   3      364.18      367.07     10.85 o
  -3  -4   3     1439.89     1360.51     15.78 o
  -2  -4   3      323.93      275.33      7.75 o
  -1  -4   3       22.05       17.62      1.97 o
   0  -4   3       91.68      117.65      4.26 o
   1  -4   3       88.01      100.07      4.24 o
   2  -4   3       64.36      110.15      5.40 o
   3  -4   3      253.00      243.98      8.65 o
   4  -4   3     2270.37     2333.39     24.70 o
   5  -4   3       68.01       73.90      5.73 o
   6  -4   3      149.97      152.33     14.16 o
   7  -4   3      203.12      219.63     17.70 o
   8  -4   3      672.89      706.88     33.15 o
  -8  -3   3        0.32        5.67      9.63 o
  -7  -3   3        5.88       12.05      9.38 o
  -6  -3   3      645.74      642.68     23.35 o
  -5  -3   3      173.09      170.87      8.95 o
  -4  -3   3      275.65      268.14     10.09 o
  -3  -3   3     2401.42     2397.93     30.24 o
  -2  -3   3      197.93      149.68      3.89 o
  -1  -3   3      902.62      986.71     12.58 o
   0  -3   3       15.48       24.89      2.09 o
   1  -3   3       27.37       35.09      2.65 o
   2  -3   3     5030.51     5530.36     67.87 o
   3  -3   3      966.19      912.49     13.77 o
   4  -3   3       25.01       27.92      2.76 o
   5  -3   3        7.95       12.52      4.93 o
   6  -3   3      174.06      164.10     14.11 o
   7  -3   3       85.71       92.45     13.05 o
   8  -3   3       13.65       22.90     10.11 o
  -8  -2   3      209.42      207.73     19.17 o
  -7  -2   3      270.21      251.61     18.68 o
  -6  -2   3      332.27      353.09     19.39 o
  -5  -2   3      334.61      318.69      9.14 o
  -4  -2   3     1230.68     1278.98     15.14 o
  -3  -2   3     3805.87     3796.68     50.38 o
  -2  -2   3     1650.24     1587.17     18.14 o
  -1  -2   3        6.96       17.31      1.66 o
   0  -2   3     3099.84     3250.47     27.97 o
   1  -2   3    13605.02    14842.50    164.88 o
   2  -2   3     1214.34     1288.97     18.69 o
   3  -2   3      843.55      835.53     11.43 o
   4  -2   3      546.15      486.42     10.49 o
   5  -2   3      661.28      632.00     16.55 o
   6  -2   3      791.82      796.09     26.98 o
   7  -2   3      375.70      385.39     21.86 o
   8  -2   3      103.20      127.95     15.75 o
  -9  -1   3      495.06      541.94     30.27 o
  -8  -1   3      223.94      221.29     22.62 o
  -7  -1   3       46.15       33.44     10.13 o
  -6  -1   3      780.97      716.01     25.50 o
  -5  -1   3       93.70      117.03      5.19 o
  -4  -1   3      294.33      260.71      5.21 o
  -3  -1   3     3450.95     3527.73     46.76 o
  -2  -1   3     1524.45     1572.60     22.49 o
  -1  -1   3     1196.73     1152.20     23.35 o
   0  -1   3       77.25       72.17      1.50 o
   1  -1   3     1447.08     1573.19     23.02 o
   2  -1   3     1926.50     1938.12     25.34 o
   3  -1   3       88.36       76.74      2.53 o
   4  -1   3     1173.52     1288.65     17.98 o
   5  -1   3     2571.70     2554.29     39.63 o
   6  -1   3     3933.18     3904.45     57.87 o
   7  -1   3     1294.69     1326.66     37.97 o
   8  -1   3       33.93       24.69     10.50 o
   9  -1   3        5.35       18.22     11.31 o
  -9   0   3      656.65      721.59     33.81 o
  -8   0   3      136.15      139.75     15.87 o
  -7   0   3        1.90        3.95      7.94 o
  -6   0   3       73.89       68.26     10.25 o
  -5   0   3       32.65       40.98      5.07 o
  -4   0   3        2.53        8.02      1.44 o
  -3   0   3     1152.16     1132.16     19.43 o
  -2   0   3      247.86      255.09      4.08 o
  -1   0   3      918.65      938.02      9.01 o
   0   0   3     3194.54     3114.92     81.32 o
   1   0   3     1011.81      921.64     11.69 o
   2   0   3     1788.31     1651.74     27.16 o
   3   0   3      138.66      188.28      4.59 o
   4   0   3      837.53      843.99     16.28 o
   5   0   3     2069.66     2038.94     49.38 o
   6   0   3      993.57     1057.50     31.43 o
   7   0   3      625.06      615.93     26.85 o
   8   0   3       56.58       48.97     12.20 o
   9   0   3        0.67        0.06      9.63 o
  -9   1   3      240.94      250.73     32.81 o
  -8   1   3       40.89       59.20     12.33 o
  -7   1   3      306.08      305.74     18.97 o
  -6   1   3       40.21       44.73      8.91 o
  -5   1   3       30.93       46.29      3.86 o
  -4   1   3      307.20      314.93      9.21 o
  -3   1   3       90.40       81.73      3.59 o
  -2   1   3       18.97       23.91      2.75 o
  -1   1   3     1908.90     2016.56     24.38 o
   0   1   3     2765.55     2623.55     96.15 o
   1   1   3      339.35      337.56     22.47 o
   2   1   3        0.35        2.97      1.46 o
   3   1   3       37.47       54.64      2.82 o
   4   1   3        6.07       22.52      2.52 o
   5   1   3      440.15      435.92     18.28 o
   6   1   3      480.82      452.58     27.28 o
   7   1   3       70.84       90.98     14.33 o
   8   1   3       24.15       36.93     11.96 o
  -9   2   3      190.05      194.78     29.01 o
  -8   2   3      113.74      114.84     14.80 o
  -7   2   3      127.53      138.04     14.00 o
  -6   2   3      779.21      779.44     25.47 o
  -5   2   3      987.74     1027.80     39.72 o
  -4   2   3     2872.42     2975.93     51.87 o
  -3   2   3     5067.84     5407.12     56.50 o
  -2   2   3        8.38        7.37      3.74 o
  -1   2   3      965.39     1001.28     14.53 o
   0   2   3     2886.64     2832.19     74.44 o
   1   2   3     2133.75     2011.45     47.44 o
   2   2   3      344.22      388.41      7.59 o
   3   2   3       23.04       26.24      2.72 o
   4   2   3     1282.60     1312.80     25.85 o
   5   2   3     1082.78     1048.14     33.69 o
   6   2   3       32.24       40.18     19.69 o
   7   2   3      240.53      225.51     18.68 o
   8   2   3      327.36      351.26     24.16 o
  -8   3   3       95.20       97.74     20.72 o
  -7   3   3      193.95      178.90     23.48 o
  -6   3   3       79.44       91.87     16.92 o
  -5   3   3      824.62      814.02     36.95 o
  -4   3   3      835.22      931.18     13.55 o
  -3   3   3      902.51      906.30      9.89 o
  -2   3   3     5134.22     5474.89     77.76 o
  -1   3   3      736.76      874.43     14.62 o
   0   3   3       15.68       12.43      2.72 o
   1   3   3      271.28      275.50      7.20 o
   2   3   3     2586.30     2821.58     55.29 o
   3   3   3       91.38      112.84      4.89 o
   4   3   3     2397.42     2458.62     46.00 o
   5   3   3       66.20       65.97      8.12 o
   6   3   3      501.80      473.02     28.54 o
   7   3   3      240.60      249.28     20.03 o
   8   3   3       24.83       18.32     11.35 o
  -8   4   3      981.56      977.38     53.53 o
  -7   4   3      803.25      797.79     44.90 o
  -6   4   3      471.86      444.14     31.08 o
  -5   4   3      119.58      129.17     17.27 o
  -4   4   3      421.15      442.98      7.28 o
  -3   4   3      592.61      676.84     11.14 o
  -2   4   3      283.24      356.31      8.11 o
  -1   4   3     1314.64     1299.84     26.57 o
   0   4   3     1384.23     1347.83     25.56 o
   1   4   3     2418.68     2480.21     61.99 o
   2   4   3     1692.29     1746.86     34.14 o
   3   4   3      412.15      422.80      8.46 o
   4   4   3      821.49      818.83     18.49 o
   5   4   3      258.25      246.88     13.79 o
   6   4   3      225.69      221.64     14.03 o
   7   4   3      265.42      246.99     20.76 o
   8   4   3      113.89      120.93     18.41 o
  -8   5   3      164.41      161.28     26.59 o
  -7   5   3     1061.99     1079.26     52.84 o
  -6   5   3      363.90      310.14     27.63 o
  -5   5   3        2.72        8.29      6.35 o
  -4   5   3        0.52        1.86      2.95 o
  -3   5   3      392.05      393.63      8.92 o
  -2   5   3      240.15      217.98      7.93 o
  -1   5   3     2604.85     2492.54     50.25 o
   0   5   3     1262.51     1323.67     18.23 o
   1   5   3     1301.09     1202.41     28.49 o
   2   5   3     1195.94     1142.21     28.24 o
   3   5   3       86.18       81.44      4.56 o
   4   5   3        5.03        5.38      4.20 o
   5   5   3     1019.42      937.17     25.50 o
   6   5   3      390.26      372.14     18.43 o
   7   5   3      729.15      736.29     34.12 o
  -7   6   3      129.91      121.57     23.14 o
  -6   6   3      269.41      261.44     26.94 o
  -5   6   3        0.41       17.27     11.40 o
  -4   6   3       10.34        9.14      3.55 o
  -3   6   3        0.67        2.97      3.22 o
  -2   6   3      366.16      345.73     10.51 o
  -1   6   3     2082.46     2064.75     32.45 o
   0   6   3     3248.44     3128.95     43.07 o
   1   6   3       20.58       19.12      4.50 o
   2   6   3      267.52      277.14     11.43 o
   3   6   3       32.06       22.77      4.64 o
   4   6   3       91.81       74.75      7.28 o
   5   6   3        7.84        9.49      7.27 o
   6   6   3      556.37      573.53     23.14 o
   7   6   3       83.60       56.55     15.26 o
  -7   7   3      282.88      303.23     33.50 o
  -6   7   3       64.25       75.63     19.34 o
  -5   7   3      149.12      143.87     15.01 o
  -4   7   3       21.40       16.48      5.72 o
  -3   7   3       18.30       19.81      4.33 o
  -2   7   3      665.51      679.26     15.24 o
  -1   7   3       21.46       23.73      5.50 o
   0   7   3      131.18      142.76      7.74 o
   1   7   3      484.98      509.27     13.46 o
   2   7   3      922.69      862.99     22.06 o
   3   7   3       46.61       39.47      6.37 o
   4   7   3       23.53       27.26      7.18 o
   5   7   3       29.26       23.27      8.97 o
   6   7   3      112.83      111.07     18.07 o
  -6   8   3       30.54       34.49     12.32 o
  -5   8   3       38.80       43.97     11.71 o
  -4   8   3        0.12       -1.60      6.27 o
  -3   8   3      101.23      116.96      8.52 o
  -2   8   3      735.20      737.72     17.26 o
  -1   8   3      675.27      667.33     18.65 o
   0   8   3       24.76       32.06      7.76 o
   1   8   3      118.74      118.35      9.96 o
   2   8   3       90.84       97.13      9.80 o
   3   8   3      357.26      347.69     16.70 o
   4   8   3       14.65       18.18      9.13 o
   5   8   3        0.40        1.07     13.64 o
  -5   9   3       26.26       38.32     12.43 o
  -4   9   3       21.31       27.31     10.87 o
  -3   9   3       62.06       57.78      9.34 o
  -2   9   3       42.90       49.19      9.19 o
  -1   9   3      381.77      387.18     16.14 o
   0   9   3      174.86      183.95     12.33 o
   1   9   3      571.43      554.22     22.57 o
   2   9   3      471.87      503.64     22.27 o
   3   9   3      147.98      154.83     15.21 o
   4   9   3       25.01       21.50     10.59 o
  -3  10   3       79.91      103.79     16.23 o
  -2  10   3       44.30       44.95     14.85 o
  -1  10   3      107.09      113.23     16.69 o
   0  10   3      166.19      152.69     14.85 o
   1  10   3      213.33      260.94     18.47 o
   2  10   3      360.77      367.47     21.53 o
  -2 -10   4       92.54       82.51     17.44 o
  -1 -10   4       68.11       63.33     15.25 o
   0 -10   4      107.27      139.51     18.05 o
   1 -10   4        0.67        1.23     10.85 o
   2 -10   4      102.86       98.40     27.11 o
   3 -10   4       70.12       79.53     12.54 o
  -4  -9   4       41.02       48.89     14.77 o
  -3  -9   4       63.17       81.44     17.44 o
  -2  -9   4       39.69       30.20     12.33 o
  -1  -9   4       66.25       89.30     15.02 o
   0  -9   4      329.45      354.57     16.07 o
   1  -9   4        0.91        6.29      5.95 o
   2  -9   4       96.19       89.98      8.81 o
   3  -9   4       33.62       45.62      7.41 o
   4  -9   4       17.79       14.29      7.24 o
   5  -9   4      177.90      173.34     18.80 o
  -5  -8   4      258.81      272.96     18.54 o
  -4  -8   4       18.44       18.17      6.53 o
  -3  -8   4       20.76       22.07      6.51 o
  -2  -8   4       35.47       23.90      6.19 o
  -1  -8   4      367.84      373.81     14.59 o
   0  -8   4     2240.12     2153.40     33.57 o
   1  -8   4       30.06       30.69      4.78 o
   2  -8   4        1.97        3.60      4.55 o
   3  -8   4      575.96      550.38     15.95 o
   4  -8   4      267.95      255.76     13.38 o
   5  -8   4      219.73      219.58     19.05 o
   6  -8   4      692.39      685.20     44.55 o
  -6  -7   4        9.05       12.15     11.69 o
  -5  -7   4      157.43      148.19     11.56 o
  -4  -7   4        0.12        5.04      5.81 o
  -3  -7   4        2.16        3.57      4.74 o
  -2  -7   4        3.39       -1.20      3.61 o
  -1  -7   4     2669.49     2624.84     25.93 o
   0  -7   4       35.05       34.33      3.51 o
   1  -7   4     1180.10     1141.86     16.87 o
   2  -7   4      739.21      726.46     14.55 o
   3  -7   4        1.59        9.91      3.57 o
   4  -7   4      353.15      342.63     11.95 o
   5  -7   4      185.81      200.38     16.73 o
   6  -7   4        2.21       -7.60     11.40 o
   7  -7   4      322.07      331.89     33.50 o
  -7  -6   4       87.28       96.37     16.96 o
  -6  -6   4       53.13       58.41     13.42 o
  -5  -6   4       25.06       27.56      7.03 o
  -4  -6   4        2.76        4.80      4.72 o
  -3  -6   4      473.34      477.86     13.33 o
  -2  -6   4      460.64      455.82     12.44 o
  -1  -6   4      842.27      841.81     13.96 o
   0  -6   4      482.33      473.30      9.53 o
   1  -6   4      335.75      336.52      7.28 o
   2  -6   4      928.37      931.02     13.74 o
   3  -6   4       27.22       29.83      4.25 o
   4  -6   4        1.01        5.54      4.64 o
   5  -6   4      218.16      196.60     12.30 o
   6  -6   4      110.46      120.34     14.31 o
   7  -6   4        4.07        8.72      9.04 o
  -7  -5   4      410.94      410.62     25.89 o
  -6  -5   4      329.13      350.49     34.02 o
  -5  -5   4      905.55      885.32     20.32 o
  -4  -5   4      635.36      654.15     14.88 o
  -3  -5   4      213.98      191.88      5.73 o
  -2  -5   4       12.50        7.33      3.40 o
  -1  -5   4      982.80      938.53     20.43 o
   0  -5   4     1606.85     1602.95     14.71 o
   1  -5   4     1120.43     1089.16     15.58 o
   2  -5   4     1473.64     1575.96     29.40 o
   3  -5   4        1.75       12.50      4.08 o
   4  -5   4       89.31       86.92      6.90 o
   5  -5   4       80.87       71.76      5.60 o
   6  -5   4      600.68      578.22     25.01 o
   7  -5   4      234.71      251.94     19.41 o
   8  -5   4      115.12      111.27     15.99 o
  -8  -4   4      138.62      132.62     17.54 o
  -7  -4   4      331.78      319.33     22.05 o
  -6  -4   4      384.25      379.73     21.83 o
  -5  -4   4      449.28      466.18     14.33 o
  -4  -4   4     1275.25     1304.71     27.07 o
  -3  -4   4        3.85        3.95      2.46 o
  -2  -4   4      183.05      165.91      6.00 o
  -1  -4   4      484.35      462.46      6.66 o
   0  -4   4     3046.82     3008.14     29.20 o
   1  -4   4    12723.62    12716.28    110.88 o
   2  -4   4     8407.16     8806.91     89.88 o
   3  -4   4     1020.44     1097.74     16.68 o
   4  -4   4        0.03        5.73      2.09 o
   5  -4   4      636.03      622.48     15.96 o
   6  -4   4      821.82      795.59     28.06 o
   7  -4   4      141.96      142.99     15.38 o
   8  -4   4      525.49      552.05     28.45 o
  -8  -3   4      202.81      170.19     18.79 o
  -7  -3   4      175.16      198.36     17.95 o
  -6  -3   4       78.63       82.80      9.78 o
  -5  -3   4      702.63      716.81     22.38 o
  -4  -3   4      974.55      958.58     13.41 o
  -3  -3   4      565.15      561.64     10.33 o
  -2  -3   4       61.10       64.75      3.05 o
  -1  -3   4     2425.35     2383.11     28.48 o
   0  -3   4      624.28      580.74      8.23 o
   1  -3   4    10209.95    10724.03     70.53 o
   2  -3   4     4051.82     4398.72     56.68 o
   3  -3   4      500.57      548.70     11.14 o
   4  -3   4      202.45      216.03      5.51 o
   5  -3   4      238.95      237.46     11.48 o
   6  -3   4      115.67      122.65     12.67 o
   7  -3   4      598.67      622.04     27.11 o
   8  -3   4      302.03      306.68     22.10 o
  -8  -2   4        1.71        3.74      9.03 o
  -7  -2   4       69.27       79.13     12.81 o
  -6  -2   4      644.13      627.31     24.91 o
  -5  -2   4      220.69      232.46      8.00 o
  -4  -2   4      445.51      428.75      8.57 o
  -3  -2   4      434.80      406.76      6.51 o
  -2  -2   4      350.66      368.07      6.42 o
  -1  -2   4      216.40      198.70      3.23 o
   0  -2   4      117.52      122.22      2.52 o
   1  -2   4      674.70      684.56      9.63 o
   2  -2   4     3574.33     3686.41     47.65 o
   3  -2   4      106.35       78.64      3.40 o
   4  -2   4      474.86      494.94     13.35 o
   5  -2   4      477.23      469.84     11.28 o
   6  -2   4       69.64       78.55     11.06 o
   7  -2   4      281.52      289.42     19.78 o
   8  -2   4      198.26      223.52     19.16 o
  -9  -1   4        6.80       22.87     11.80 o
  -8  -1   4      196.85      231.17     19.22 o
  -7  -1   4      139.97      156.72     20.89 o
  -6  -1   4      425.04      445.06     20.96 o
  -5  -1   4      501.59      482.10      8.67 o
  -4  -1   4     2202.40     2411.81     28.36 o
  -3  -1   4       67.70       89.84      3.17 o
  -2  -1   4      856.49      863.55      8.18 o
  -1  -1   4     4044.39     4016.32     71.28 o
   0  -1   4     4512.94     4316.96     75.93 o
   1  -1   4       80.04       83.50      2.02 o
   2  -1   4     1058.85     1004.45     15.42 o
   3  -1   4     1412.04     1478.93     21.83 o
   4  -1   4      382.03      385.72      7.10 o
   5  -1   4        1.70        4.80      3.69 o
   6  -1   4     2666.75     2537.66     47.13 o
   7  -1   4      670.12      694.14     28.33 o
   8  -1   4      223.37      210.64     19.29 o
   9  -1   4       75.24       77.75     15.12 o
  -9   0   4        8.04       11.37     10.18 o
  -8   0   4      405.33      449.90     24.85 o
  -7   0   4      808.70      804.78     52.15 o
  -6   0   4       46.02       62.66      9.89 o
  -5   0   4      527.70      552.01     13.48 o
  -4   0   4        7.15        2.94      2.31 o
  -3   0   4     3311.31     3843.85     37.64 o
  -2   0   4      316.12      293.72      5.79 o
  -1   0   4     2893.19     3016.20     31.92 o
   0   0   4     2860.75     2653.66     71.26 o
   1   0   4      726.01      711.60     11.64 o
   2   0   4     1285.61     1261.57     19.61 o
   3   0   4      227.70      322.94      4.89 o
   4   0   4      293.19      335.97      7.41 o
   5   0   4      107.87      119.35      7.34 o
   6   0   4      369.82      382.41     22.10 o
   7   0   4      605.09      612.73     26.86 o
   8   0   4      497.27      494.19     26.86 o
  -9   1   4        5.61        1.38     13.12 o
  -8   1   4      364.54      365.29     22.92 o
  -7   1   4        1.73        9.26      7.56 o
  -6   1   4      278.27      312.37     17.33 o
  -5   1   4     1436.12     1516.45     37.85 o
  -4   1   4     2795.78     3076.58     65.18 o
  -3   1   4      369.77      402.18      6.58 o
  -2   1   4        6.02        6.09      1.09 o
  -1   1   4      126.62      137.66      3.06 o
   0   1   4     1486.36     1417.44     47.64 o
   1   1   4     2533.71     2501.23     42.57 o
   2   1   4     2514.24     2465.86     38.10 o
   3   1   4      224.79      194.60      4.40 o
   4   1   4      434.70      391.93      6.93 o
   5   1   4      163.60      153.52      7.64 o
   6   1   4      309.38      290.57     18.56 o
   7   1   4      152.11      158.51     15.99 o
   8   1   4      294.98      327.62     23.17 o
  -9   2   4       34.14       34.19     17.27 o
  -8   2   4       23.78       29.70     14.51 o
  -7   2   4        9.70        6.29      7.52 o
  -6   2   4       38.67       38.34     13.12 o
  -5   2   4     3146.80     3291.45    192.71 o
  -4   2   4     2445.00     2516.13     40.34 o
  -3   2   4     1103.70     1098.09      7.97 o
  -2   2   4      528.67      568.02      6.85 o
  -1   2   4      178.98      186.76      4.47 o
   0   2   4      731.54      724.90     26.44 o
   1   2   4     2486.23     2329.88     72.40 o
   2   2   4     1510.89     1557.61     29.63 o
   3   2   4      423.74      387.34      6.60 o
   4   2   4     1749.29     1755.63     24.09 o
   5   2   4     1260.64     1276.90     21.34 o
   6   2   4      380.68      371.36     16.99 o
   7   2   4      721.29      684.90     29.79 o
   8   2   4       54.75       43.46     12.56 o
  -8   3   4        2.47       22.79     14.51 o
  -7   3   4       11.65       24.52     13.47 o
  -6   3   4      456.56      435.85     31.08 o
  -5   3   4     2757.03     2853.37     83.51 o
  -4   3   4      264.17      269.43      7.05 o
  -3   3   4     1601.66     1633.13     15.95 o
  -2   3   4     3225.11     3580.03     67.83 o
  -1   3   4      224.02      220.28      5.17 o
   0   3   4        0.93        5.63      1.77 o
   1   3   4    10982.22    11279.21    340.18 o
   2   3   4     2211.22     2190.67     60.18 o
   3   3   4     2514.71     2536.03     49.49 o
   4   3   4     2774.50     2771.01     55.51 o
   5   3   4      489.65      465.87     16.77 o
   6   3   4       11.21       21.46      7.05 o
   7   3   4      109.63      108.49     18.48 o
   8   3   4      442.02      430.82     27.59 o
  -8   4   4        2.48        5.18     13.47 o
  -7   4   4      105.62       91.87     18.99 o
  -6   4   4      914.89      955.97     45.24 o
  -5   4   4      600.96      637.86     18.16 o
  -4   4   4      632.10      625.95      8.89 o
  -3   4   4     1573.27     1625.42     18.60 o
  -2   4   4      111.50      114.30      4.84 o
  -1   4   4        0.25       48.68      5.38 o
   0   4   4      358.38      355.33      8.16 o
   1   4   4       21.39       12.82      2.69 o
   2   4   4     1982.52     2027.76     58.52 o
   3   4   4      924.97      932.35     14.64 o
   4   4   4     1098.85     1079.30     21.05 o
   5   4   4       55.85       71.44      9.22 o
   6   4   4       67.11       64.70      9.59 o
   7   4   4      150.55      171.72     18.31 o
   8   4   4       16.40       14.75     11.58 o
  -8   5   4        1.31       20.03     14.85 o
  -7   5   4      201.07      196.86     26.59 o
  -6   5   4      503.04      480.75     34.19 o
  -5   5   4      115.94      126.36     12.09 o
  -4   5   4       74.57       84.48      5.49 o
  -3   5   4      686.76      688.61     11.34 o
  -2   5   4     1203.72     1191.01     17.38 o
  -1   5   4      122.48      119.32      6.52 o
   0   5   4      155.88      147.49      4.77 o
   1   5   4      804.20      844.42     21.67 o
   2   5   4       67.31       67.23      5.14 o
   3   5   4      458.56      483.21     12.39 o
   4   5   4        5.83        3.86      4.09 o
   5   5   4      302.11      269.20     15.39 o
   6   5   4      410.33      429.04     20.00 o
   7   5   4      218.78      250.95     22.19 o
  -7   6   4        0.20        8.29     12.43 o
  -6   6   4      442.80      435.85     34.54 o
  -5   6   4      775.36      747.78     26.50 o
  -4   6   4      243.06      269.49     10.59 o
  -3   6   4     1106.78     1114.50     18.07 o
  -2   6   4      832.12      822.55     13.79 o
  -1   6   4      565.28      569.37     14.52 o
   0   6   4       15.17       26.53      4.41 o
   1   6   4     1031.70     1002.58     17.44 o
   2   6   4      616.21      618.56     14.36 o
   3   6   4      553.02      613.48     15.05 o
   4   6   4      591.69      604.68     18.33 o
   5   6   4        5.29        8.78      7.21 o
   6   6   4      130.86      150.46     13.98 o
   7   6   4       25.51       31.26     13.68 o
  -7   7   4       42.74       58.37     20.03 o
  -6   7   4       65.88       40.75     16.92 o
  -5   7   4       74.67       79.71     10.13 o
  -4   7   4      541.13      543.19     19.94 o
  -3   7   4     1650.05     1643.32     23.88 o
  -2   7   4      851.89      846.34     18.81 o
  -1   7   4       12.80       16.18      5.18 o
   0   7   4       68.09       74.40      6.24 o
   1   7   4       30.91       46.52      5.93 o
   2   7   4      587.44      578.74     16.83 o
   3   7   4      287.46      289.10     11.98 o
   4   7   4      127.27      135.11     10.97 o
   5   7   4      294.35      334.83     20.23 o
   6   7   4       47.83       40.50     16.40 o
  -6   8   4       61.17       53.63     13.78 o
  -5   8   4       31.09       39.72     11.48 o
  -4   8   4      336.65      339.20     17.60 o
  -3   8   4      873.91      875.08     19.25 o
  -2   8   4      699.38      706.48     18.83 o
  -1   8   4      198.50      200.12     11.44 o
   0   8   4       38.60       35.09      7.06 o
   1   8   4       86.45       73.13      9.82 o
   2   8   4      173.81      210.70     12.80 o
   3   8   4      457.34      441.10     17.69 o
   4   8   4      281.77      288.33     25.71 o
   5   8   4       45.75       44.86     15.01 o
  -5   9   4      197.27      192.83     19.90 o
  -4   9   4      223.30      223.80     16.32 o
  -3   9   4     1178.93     1216.31     36.71 o
  -2   9   4      319.52      344.43     15.56 o
  -1   9   4       66.39       87.85      9.52 o
   0   9   4      157.44      151.53     13.20 o
   1   9   4       65.70       82.71     11.48 o
   2   9   4      236.09      252.10     17.34 o
   3   9   4      263.51      266.57     18.47 o
   4   9   4      431.39      416.16     34.92 o
  -3  10   4       35.93       34.52     12.45 o
  -2  10   4      398.59      424.78     26.49 o
  -1  10   4       75.82       91.66     15.75 o
   0  10   4       13.17        5.12      8.67 o
   1  10   4       78.51       75.80     12.80 o
   2  10   4        3.87       -8.61      8.61 o
  -2 -10   5       14.46        8.87     12.64 o
  -1 -10   5        0.08        8.03     11.71 o
   0 -10   5      105.82      123.46     18.13 o
   1 -10   5       28.92       29.55     13.16 o
   2 -10   5      178.94      192.88     16.27 o
   3 -10   5      568.75      698.79     26.98 o
  -4  -9   5      269.74      291.38     24.29 o
  -3  -9   5      227.09      221.24     33.85 o
  -2  -9   5        1.06        3.74     10.03 o
  -1  -9   5       88.22       98.90     15.49 o
   0  -9   5        1.60        3.97      5.91 o
   1  -9   5      333.16      368.11     16.31 o
   2  -9   5       70.73       83.07      8.73 o
   3  -9   5       73.42      105.07      9.42 o
   4  -9   5      169.60      216.64     16.00 o
   5  -9   5        4.79        3.80     10.62 o
  -5  -8   5      802.13      832.66     35.99 o
  -4  -8   5      602.48      581.85     20.32 o
  -3  -8   5      181.85      220.15     13.10 o
  -2  -8   5       28.87       32.24      7.17 o
  -1  -8   5        9.78       10.77      5.99 o
   0  -8   5       95.69       98.99      9.57 o
   1  -8   5      635.62      627.51     16.88 o
   2  -8   5      267.30      253.53      8.32 o
   3  -8   5        2.58        3.10      4.84 o
   4  -8   5      260.70      244.02     13.28 o
   5  -8   5        3.49        3.73      9.00 o
   6  -8   5        5.56        9.67     14.85 o
  -6  -7   5      278.62      258.59     39.37 o
  -5  -7   5      629.60      621.92     17.89 o
  -4  -7   5     1976.21     1963.16     28.95 o
  -3  -7   5     2392.72     2373.18     31.03 o
  -2  -7   5       31.21       49.34      5.60 o
  -1  -7   5       91.27       95.53      6.49 o
   0  -7   5      262.65      237.54      8.46 o
   1  -7   5      113.39      111.81      5.74 o
   2  -7   5       13.97       25.28      4.73 o
   3  -7   5      967.18      931.34     16.68 o
   4  -7   5     1242.92     1242.90     31.24 o
   5  -7   5      361.26      363.67     31.08 o
   6  -7   5        1.02        6.56     13.47 o
   7  -7   5        0.90      -12.09     13.47 o
  -7  -6   5        8.82       17.27     12.21 o
  -6  -6   5      280.55      273.18     21.73 o
  -5  -6   5      339.91      347.29     12.85 o
  -4  -6   5      880.20      857.87     18.15 o
  -3  -6   5      976.86      957.14     16.48 o
  -2  -6   5      922.69      863.31     14.90 o
  -1  -6   5      228.30      211.74      6.86 o
   0  -6   5        0.31        7.74      3.07 o
   1  -6   5      126.04      140.46      5.45 o
   2  -6   5        1.79        7.47      3.25 o
   3  -6   5      460.23      483.12     12.22 o
   4  -6   5     1578.77     1549.26     25.36 o
   5  -6   5      162.99      159.08      7.12 o
   6  -6   5      161.74      143.44     14.95 o
   7  -6   5      121.40      149.08     16.73 o
  -7  -5   5       37.85       41.50     12.94 o
  -6  -5   5      154.17      162.71     16.85 o
  -5  -5   5       67.83       86.73      8.26 o
  -4  -5   5      191.25      179.91      8.98 o
  -3  -5   5      309.89      280.47      7.38 o
  -2  -5   5     1075.21     1057.46     13.41 o
  -1  -5   5     1138.25     1098.27     14.88 o
   0  -5   5       20.29       15.72      2.82 o
   1  -5   5       72.52       76.16      3.72 o
   2  -5   5      201.24      200.96      6.90 o
   3  -5   5     1345.66     1316.53     20.14 o
   4  -5   5      957.00      977.90     18.11 o
   5  -5   5      150.26      140.65      8.08 o
   6  -5   5      163.59      173.39     15.49 o
   7  -5   5        4.68        4.00      8.54 o
   8  -5   5       46.11       57.35     13.68 o
  -8  -4   5       51.18       55.27     14.04 o
  -7  -4   5       62.40       73.21     13.55 o
  -6  -4   5        0.30       -5.48      6.79 o
  -5  -4   5     1210.30     1221.05     21.71 o
  -4  -4   5       86.52       84.11      6.28 o
  -3  -4   5      480.78      441.06      7.60 o
  -2  -4   5     1053.68      976.82     20.99 o
  -1  -4   5     2218.81     2174.55     30.86 o
   0  -4   5      659.93      740.91      9.22 o
   1  -4   5     5899.98     6189.24     44.51 o
   2  -4   5     1230.56     1255.77     15.35 o
   3  -4   5      731.70      802.59     14.64 o
   4  -4   5      357.31      370.59      6.81 o
   5  -4   5       89.16       96.31      7.73 o
   6  -4   5      346.59      346.68     19.87 o
   7  -4   5      627.86      607.43     27.47 o
   8  -4   5        4.20        5.17      9.51 o
  -8  -3   5      344.37      380.28     24.78 o
  -7  -3   5       89.32       92.25     13.65 o
  -6  -3   5     1225.33     1175.13     34.55 o
  -5  -3   5       25.48       30.75      5.27 o
  -4  -3   5      396.06      379.88     12.41 o
  -3  -3   5     1919.22     1906.74     25.32 o
  -2  -3   5      487.33      437.46      6.36 o
  -1  -3   5      247.92      257.88      6.08 o
   0  -3   5       18.14       28.41      2.39 o
   1  -3   5       16.26       21.43      1.89 o
   2  -3   5     3596.80     3854.38     46.76 o
   3  -3   5     1471.58     1501.06     11.31 o
   4  -3   5       19.48       25.39      2.98 o
   5  -3   5       14.18       21.75      3.97 o
   6  -3   5     1417.73     1402.88     36.10 o
   7  -3   5     1568.04     1608.92     42.23 o
   8  -3   5      253.39      255.02     20.63 o
  -8  -2   5      402.82      383.50     24.29 o
  -7  -2   5      220.37      182.44     16.47 o
  -6  -2   5        5.00        6.77      7.13 o
  -5  -2   5       23.03       30.28      4.16 o
  -4  -2   5      155.83      146.21      5.77 o
  -3  -2   5      844.84      757.02     10.88 o
  -2  -2   5     1061.10      984.56     15.53 o
  -1  -2   5      176.09      185.56      3.11 o
   0  -2   5       29.24       25.48      1.41 o
   1  -2   5        4.75       11.44      2.06 o
   2  -2   5      182.88      214.66      4.33 o
   3  -2   5     1145.48     1230.68     13.10 o
   4  -2   5      582.65      527.11     12.14 o
   5  -2   5       81.82       86.51      6.24 o
   6  -2   5      979.85      962.51     29.79 o
   7  -2   5      470.84      419.78     23.08 o
   8  -2   5       68.88       99.15     14.77 o
  -9  -1   5      351.37      352.20     24.99 o
  -8  -1   5      392.51      401.27     24.03 o
  -7  -1   5      285.11      274.80     18.80 o
  -6  -1   5      105.04      108.41     13.12 o
  -5  -1   5        0.56        4.11      3.51 o
  -4  -1   5       27.64       19.52      2.01 o
  -3  -1   5     2728.24     2752.24     28.20 o
  -2  -1   5      813.90      784.50      7.98 o
  -1  -1   5       90.19       93.72      2.43 o
   0  -1   5     9718.97     9467.51    193.92 o
   1  -1   5      229.95      250.54      5.00 o
   2  -1   5     1400.64     1411.01     22.24 o
   3  -1   5       42.11       64.92      2.52 o
   4  -1   5     1406.05     1503.53     24.84 o
   5  -1   5      446.15      448.74     15.67 o
   6  -1   5     1009.60      895.78     29.18 o
   7  -1   5       59.88       71.78     12.14 o
   8  -1   5       48.29       44.19     12.20 o
  -9   0   5      205.06      201.00     30.39 o
  -8   0   5       93.49      111.98     15.12 o
  -7   0   5     1024.40      989.51     32.10 o
  -6   0   5      174.79      169.91     13.91 o
  -5   0   5      136.81      147.27      7.33 o
  -4   0   5     3267.27     3510.47     51.47 o
  -3   0   5     3718.57     4021.64     52.94 o
  -2   0   5     1188.97     1184.85      9.69 o
  -1   0   5    35494.34    35503.27    478.79 o
   0   0   5      755.43      793.15     19.99 o
   1   0   5      515.30      529.41     18.49 o
   2   0   5        3.73        2.88      1.22 o
   3   0   5      622.80      680.99     10.77 o
   4   0   5     1408.58     1405.42     22.77 o
   5   0   5     2276.45     2162.36     37.49 o
   6   0   5      295.82      313.01     13.92 o
   7   0   5      240.68      250.68     31.43 o
   8   0   5       43.05       74.68     13.68 o
  -9   1   5      187.24      185.11     29.36 o
  -8   1   5     1068.93     1040.92     53.88 o
  -7   1   5      339.02      360.77     20.65 o
  -6   1   5       13.57       36.02      8.81 o
  -5   1   5       18.25       25.80      5.80 o
  -4   1   5      523.50      549.25      9.82 o
  -3   1   5     6824.98     7515.12     76.98 o
  -2   1   5      523.98      607.11      5.32 o
  -1   1   5       44.97       58.60      2.68 o
   0   1   5     2610.64     2475.77     60.24 o
   1   1   5       23.35       33.85      1.87 o
   2   1   5     1727.41     1867.94     29.97 o
   3   1   5      376.19      367.14      6.40 o
   4   1   5      212.10      241.83      5.24 o
   5   1   5      195.38      196.01      8.53 o
   6   1   5      985.82     1000.76     23.67 o
   7   1   5       38.07       67.19     12.24 o
   8   1   5      112.82      114.43     16.23 o
  -9   2   5      101.37      109.13     24.52 o
  -8   2   5      726.76      689.00     44.90 o
  -7   2   5       21.93       28.32     13.47 o
  -6   2   5     1008.51     1008.81     44.21 o
  -5   2   5       20.66       24.52      4.95 o
  -4   2   5      636.52      683.33     12.07 o
  -3   2   5     1239.27     1315.41      9.01 o
  -2   2   5      147.15      221.20      4.32 o
  -1   2   5      771.80      847.22     17.86 o
   0   2   5      553.94      491.85     14.82 o
   1   2   5      696.98      679.60     19.08 o
   2   2   5     6162.09     6576.27    123.26 o
   3   2   5      390.01      469.56      8.24 o
   4   2   5       20.61       18.71      3.45 o
   5   2   5      255.04      245.75     10.71 o
   6   2   5      664.56      666.27     25.01 o
   7   2   5      220.25      212.09     18.76 o
   8   2   5       78.69       75.61     14.87 o
  -8   3   5      913.23      874.11     50.42 o
  -7   3   5      301.03      285.27     27.97 o
  -6   3   5        9.81       20.38     11.40 o
  -5   3   5      577.43      551.29     24.69 o
  -4   3   5     1693.51     1734.39     12.95 o
  -3   3   5       33.36       37.27      2.64 o
  -2   3   5      373.38      323.54      6.45 o
  -1   3   5     1398.86     1384.25     23.52 o
   0   3   5      213.15      166.69      6.44 o
   1   3   5     1649.45     1508.38     49.18 o
   2   3   5       24.78       14.86      2.60 o
   3   3   5       47.17       59.81      4.08 o
   4   3   5       71.03       83.04      6.06 o
   5   3   5      876.54      884.65     29.10 o
   6   3   5      468.86      467.85     18.38 o
   7   3   5        5.25       10.44      9.76 o
   8   3   5      281.01      265.61     23.32 o
  -8   4   5      653.58      654.12     45.24 o
  -7   4   5      565.04      551.20     38.68 o
  -6   4   5       46.90       49.39     14.51 o
  -5   4   5       13.38       16.22      6.45 o
  -4   4   5      762.54      802.53     14.34 o
  -3   4   5        0.60        3.32      1.93 o
  -2   4   5      133.68      172.23      5.59 o
  -1   4   5     1537.29     1584.69     47.13 o
   0   4   5     1143.52      980.70     37.04 o
   1   4   5      652.49      572.37     14.75 o
   2   4   5       23.83       23.79      2.89 o
   3   4   5      222.30      208.51      6.72 o
   4   4   5      566.19      580.46     20.44 o
   5   4   5      202.85      205.83     13.24 o
   6   4   5      270.18      283.29     19.72 o
   7   4   5      227.69      214.15     20.26 o
   8   4   5      252.12      254.46     23.30 o
  -8   5   5       33.19       45.24     17.61 o
  -7   5   5      234.74      218.61     27.63 o
  -6   5   5      632.25      596.10     38.34 o
  -5   5   5      118.69      118.51     17.44 o
  -4   5   5       29.47       27.48      3.26 o
  -3   5   5       85.30      101.13      5.79 o
  -2   5   5      489.63      497.32      9.76 o
  -1   5   5     1587.69     1566.68     44.71 o
   0   5   5     1131.20     1054.28     31.68 o
   1   5   5      833.92      787.58     16.66 o
   2   5   5      573.52      564.14     13.72 o
   3   5   5        1.61        4.09      3.72 o
   4   5   5      165.37      189.31      9.28 o
   5   5   5      570.68      541.24     20.66 o
   6   5   5      132.89      158.69     13.52 o
   7   5   5      445.31      472.87     28.69 o
  -7   6   5      124.98      116.39     22.45 o
  -6   6   5      993.54      915.90     48.35 o
  -5   6   5       67.02       83.73     11.41 o
  -4   6   5        3.55        8.74      5.01 o
  -3   6   5      287.00      270.38      9.70 o
  -2   6   5       83.05      100.33      6.66 o
  -1   6   5     2832.59     2899.96     84.74 o
   0   6   5     2397.41     2390.38     29.86 o
   1   6   5      139.18      136.63      7.49 o
   2   6   5      361.66      374.37     11.87 o
   3   6   5       99.18       82.59      7.92 o
   4   6   5       56.61       56.80      6.87 o
   5   6   5       21.71       20.17      8.20 o
   6   6   5      139.41      141.13     15.19 o
   7   6   5      278.69      305.24     25.14 o
  -7   7   5      577.39      634.78     45.93 o
  -6   7   5      242.20      233.47     28.67 o
  -5   7   5      341.11      300.81     16.53 o
  -4   7   5      177.45      152.87     12.16 o
  -3   7   5       32.53       41.52      5.71 o
  -2   7   5      764.37      779.73     18.16 o
  -1   7   5      225.63      223.83     10.96 o
   0   7   5      152.34      150.55      8.08 o
   1   7   5      183.10      180.45      9.08 o
   2   7   5     1434.33     1333.48     24.39 o
   3   7   5      435.37      466.84     17.00 o
   4   7   5       60.12       70.35      9.05 o
   5   7   5      100.30       94.93     12.61 o
   6   7   5      122.17      131.29     23.48 o
  -6   8   5       11.56        8.28     10.13 o
  -5   8   5       36.20       39.61      9.56 o
  -4   8   5      168.75      161.37     13.26 o
  -3   8   5      107.42      121.33      8.71 o
  -2   8   5       40.57       50.13      8.49 o
  -1   8   5      479.60      486.95     16.37 o
   0   8   5       21.88       21.63      6.26 o
   1   8   5       38.45       41.08      7.66 o
   2   8   5      391.72      410.35     16.53 o
   3   8   5      649.86      630.28     20.49 o
   4   8   5      168.08      172.12     15.18 o
   5   8   5       31.30       26.43     18.99 o
  -5   9   5       10.78       15.02     10.99 o
  -4   9   5      152.99      169.50     14.75 o
  -3   9   5      105.57      120.33     10.56 o
  -2   9   5       25.09       30.96      8.58 o
  -1   9   5       67.43       78.39     10.90 o
   0   9   5        4.72        9.47      6.33 o
   1   9   5      413.22      398.28     19.69 o
   2   9   5      667.49      738.93     42.20 o
   3   9   5        1.53        9.03      8.98 o
   4   9   5       33.23       28.00     11.12 o
  -3  10   5        0.36       10.02     15.20 o
  -2  10   5        0.42       18.30     16.58 o
  -1  10   5      505.18      529.32     29.05 o
   0  10   5       70.37       70.62     15.38 o
   1  10   5      688.06      755.36     27.75 o
   2  10   5       26.09       15.49      9.96 o
  -2 -10   6       74.13       82.51     16.91 o
  -1 -10   6      223.59      225.25     22.21 o
   0 -10   6      672.35      721.19     34.43 o
   1 -10   6        2.36       14.64     12.20 o
   2 -10   6       79.05       68.97     12.40 o
   3 -10   6        6.89       15.76     10.14 o
  -4  -9   6       19.82       25.38     13.78 o
  -3  -9   6        6.70       14.63     12.56 o
  -2  -9   6      167.08      168.04     19.14 o
  -1  -9   6      253.10      249.19     21.34 o
   0  -9   6      398.22      370.27     24.41 o
   1  -9   6      549.26      542.95     17.37 o
   2  -9   6      281.71      277.84     17.67 o
   3  -9   6        0.42        3.11      7.89 o
   4  -9   6       18.41       19.62      9.44 o
   5  -9   6       26.23       29.94     12.88 o
  -5  -8   6      288.82      321.76     25.15 o
  -4  -8   6       50.37       38.99      8.30 o
  -3  -8   6       12.25       18.11      6.88 o
  -2  -8   6      126.05      120.33     10.28 o
  -1  -8   6      464.72      498.44     17.63 o
   0  -8   6      655.55      680.59     19.93 o
   1  -8   6      650.49      681.30     17.85 o
   2  -8   6       60.00       61.53      7.28 o
   3  -8   6       41.99       48.22      7.04 o
   4  -8   6       23.19       21.57      7.20 o
   5  -8   6      145.70      176.79     20.38 o
   6  -8   6       19.69        7.94     15.20 o
  -6  -7   6      312.55      330.30     24.36 o
  -5  -7   6       43.87       45.79      8.48 o
  -4  -7   6      519.07      529.85     16.04 o
  -3  -7   6      447.50      446.74     15.01 o
  -2  -7   6       33.38       34.31      5.37 o
  -1  -7   6      635.39      610.74     13.75 o
   0  -7   6       35.45       34.19      3.81 o
   1  -7   6     2162.48     2091.58     31.25 o
   2  -7   6      609.39      584.29     10.48 o
   3  -7   6      324.36      322.86     13.58 o
   4  -7   6       41.55       49.86      8.51 o
   5  -7   6      152.95      154.38     22.79 o
   6  -7   6       29.68       41.44     17.27 o
  -7  -6   6       34.57       30.07     13.13 o
  -6  -6   6      150.18      157.97     17.33 o
  -5  -6   6        2.44        4.07      4.74 o
  -4  -6   6        0.43        2.75      3.97 o
  -3  -6   6      246.84      256.98      9.47 o
  -2  -6   6      500.78      473.61     11.63 o
  -1  -6   6       76.43       75.81      4.75 o
   0  -6   6      735.89      691.21     14.06 o
   1  -6   6      282.25      298.77      7.56 o
   2  -6   6     3827.49     3787.11     30.97 o
   3  -6   6     1124.63     1141.79     17.79 o
   4  -6   6      328.81      322.16     12.29 o
   5  -6   6      407.68      351.09     11.21 o
   6  -6   6      126.71       83.58     19.34 o
   7  -6   6       39.57       48.01     17.96 o
  -7  -5   6       23.23       21.68     11.58 o
  -6  -5   6      315.21      294.60     26.59 o
  -5  -5   6      359.14      369.65     12.34 o
  -4  -5   6       13.79       20.31      4.42 o
  -3  -5   6      158.81      137.03      4.82 o
  -2  -5   6        4.26        7.76      3.05 o
  -1  -5   6      154.69      140.67      4.89 o
   0  -5   6      992.61      945.08     19.02 o
   1  -5   6      976.30      937.69     10.89 o
   2  -5   6     1356.56     1465.62     16.09 o
   3  -5   6      309.44      331.96     11.03 o
   4  -5   6       29.22       26.47      2.84 o
   5  -5   6       32.91       30.17      4.71 o
   6  -5   6      121.10      136.29     14.35 o
   7  -5   6       41.84       42.74     11.41 o
   8  -5   6      198.37      205.06     20.01 o
  -8  -4   6       11.22       19.78     11.55 o
  -7  -4   6       79.44       84.77     14.04 o
  -6  -4   6       18.92       29.70     10.01 o
  -5  -4   6     2600.07     2668.75     34.94 o
  -4  -4   6      342.64      349.66      9.67 o
  -3  -4   6        0.74        1.28      2.53 o
  -2  -4   6      385.80      370.52     11.71 o
  -1  -4   6      604.77      578.62      7.83 o
   0  -4   6      230.28      197.98      4.24 o
   1  -4   6     1317.74     1339.31     11.58 o
   2  -4   6       62.42       49.45      4.60 o
   3  -4   6      414.30      406.29      7.39 o
   4  -4   6      837.21      838.37     16.32 o
   5  -4   6      313.16      312.43     10.35 o
   6  -4   6      465.24      473.36     22.68 o
   7  -4   6      113.00      105.62     14.27 o
   8  -4   6      393.54      418.02     25.94 o
  -8  -3   6       97.63       92.99     15.26 o
  -7  -3   6      108.03      124.62     15.25 o
  -6  -3   6     1200.87     1166.91     42.13 o
  -5  -3   6      174.52      198.53      9.40 o
  -4  -3   6      894.30      882.01     16.84 o
  -3  -3   6     2091.33     2138.01     29.20 o
  -2  -3   6      115.26      121.16      3.69 o
  -1  -3   6     5281.55     5234.76     62.88 o
   0  -3   6     4114.56     3869.52     55.94 o
   1  -3   6     2315.34     2218.57     17.39 o
   2  -3   6     1180.18     1157.00      9.43 o
   3  -3   6     1674.65     1676.95     19.54 o
   4  -3   6        0.76       -1.28      2.25 o
   5  -3   6      208.08      203.69      7.06 o
   6  -3   6      750.30      723.11     26.72 o
   7  -3   6     2021.41     2007.52     47.36 o
   8  -3   6     1531.11     1509.74     45.15 o
  -8  -2   6      308.81      317.58     22.22 o
  -7  -2   6      536.17      550.70     25.87 o
  -6  -2   6      558.83      569.40     23.92 o
  -5  -2   6      278.46      288.75     10.72 o
  -4  -2   6      817.50      855.17     15.75 o
  -3  -2   6     2542.06     2705.47     27.78 o
  -2  -2   6      346.89      392.69      6.44 o
  -1  -2   6      584.34      538.44      7.90 o
   0  -2   6      121.85      120.18      3.02 o
   1  -2   6     2245.18     2167.60     27.82 o
   2  -2   6     5649.16     5910.19     86.41 o
   3  -2   6      524.45      487.69     10.79 o
   4  -2   6      281.53      245.22      6.26 o
   5  -2   6      461.11      455.23     11.71 o
   6  -2   6       68.99       60.64      9.98 o
   7  -2   6      151.38      193.24     16.85 o
   8  -2   6     1036.99      989.13     36.72 o
  -8  -1   6        9.01       11.99      9.29 o
  -7  -1   6      105.57      128.59     14.28 o
  -6  -1   6       75.53       94.16     16.06 o
  -5  -1   6       93.90       85.73      6.21 o
  -4  -1   6     2013.60     2203.26     23.13 o
  -3  -1   6     5628.62     6085.46     61.19 o
  -2  -1   6      313.40      336.78      5.36 o
  -1  -1   6     4471.66     4603.60     98.03 o
   0  -1   6    12288.57    12215.00    296.87 o
   1  -1   6        3.29        4.88      1.26 o
   2  -1   6     1692.46     1645.10     24.31 o
   3  -1   6        2.98       19.06      1.93 o
   4  -1   6     1918.91     1932.74     30.50 o
   5  -1   6      511.53      542.62     13.20 o
   6  -1   6       43.56       26.62      8.51 o
   7  -1   6      176.37      149.00     16.23 o
   8  -1   6      327.83      345.24     23.27 o
  -9   0   6       18.58       32.81     18.99 o
  -8   0   6       59.39       75.98     13.27 o
  -7   0   6       13.19       22.02      9.04 o
  -6   0   6      451.17      455.46     20.44 o
  -5   0   6      101.87      104.08      6.77 o
  -4   0   6      208.20      194.73      6.50 o
  -3   0   6     1818.29     1851.96     18.10 o
  -2   0   6       74.68       88.83      2.58 o
  -1   0   6     7784.85     8262.66    110.08 o
   0   0   6     7173.45     7056.16    169.72 o
   1   0   6     2346.86     2314.26     36.13 o
   2   0   6      519.32      624.77      8.91 o
   3   0   6      211.88      181.83      5.35 o
   4   0   6     1122.84     1101.97     16.19 o
   5   0   6      673.66      671.33     21.65 o
   6   0   6        2.68        5.59      5.40 o
   7   0   6        5.04        5.70      8.05 o
   8   0   6      300.92      281.78     21.70 o
  -9   1   6        0.86        6.56     13.81 o
  -8   1   6        1.32       13.12     13.81 o
  -7   1   6        8.17       22.10     13.12 o
  -6   1   6      532.35      593.68     34.19 o
  -5   1   6      761.63      805.37     25.04 o
  -4   1   6      950.68      994.90     12.12 o
  -3   1   6      247.55      228.63      5.68 o
  -2   1   6      617.83      688.24      6.06 o
  -1   1   6      844.74      876.27     10.93 o
   0   1   6     4248.95     4257.47    112.19 o
   1   1   6     6108.32     5999.32    135.09 o
   2   1   6     5629.37     6001.88    125.14 o
   3   1   6     3068.11     3206.17     48.33 o
   4   1   6     1375.29     1444.41     16.29 o
   5   1   6      132.18      120.59      7.91 o
   6   1   6      238.77      216.65     12.65 o
   7   1   6      305.87      297.36     20.88 o
   8   1   6       77.29       90.75     15.01 o
  -8   2   6        0.11        7.60     12.78 o
  -7   2   6       56.39       63.20     16.58 o
  -6   2   6       15.86       21.96      7.46 o
  -5   2   6      645.92      740.26     19.17 o
  -4   2   6     3671.13     3745.11     65.50 o
  -3   2   6     1679.39     1709.18     14.96 o
  -2   2   6       72.34       62.74      4.12 o
  -1   2   6       87.46       91.16      3.77 o
   0   2   6      217.12      229.57      6.78 o
   1   2   6     4051.96     3972.59    113.18 o
   2   2   6     3312.19     3558.48     75.09 o
   3   2   6     2668.44     2816.25     58.46 o
   4   2   6     1523.47     1444.17     20.87 o
   5   2   6       60.49       68.10      6.98 o
   6   2   6       77.58       89.05      9.65 o
   7   2   6      191.81      171.27     17.22 o
   8   2   6       84.92       67.43     14.65 o
  -8   3   6       26.82        6.91     12.43 o
  -7   3   6      336.79      293.56     28.32 o
  -6   3   6      426.97      394.06     30.39 o
  -5   3   6     1179.31     1267.18     46.41 o
  -4   3   6      928.76      908.51     13.13 o
  -3   3   6     1601.68     1674.41     13.49 o
  -2   3   6      625.78      594.58      8.68 o
  -1   3   6     2367.46     2427.56     49.35 o
   0   3   6       44.78       64.61      4.66 o
   1   3   6     2693.18     2695.21     79.72 o
   2   3   6     2223.64     2178.68     55.02 o
   3   3   6     1921.98     1872.62     33.39 o
   4   3   6      199.64      220.10     12.51 o
   5   3   6      168.55      182.92     12.00 o
   6   3   6       34.97       42.05      8.42 o
   7   3   6      221.53      209.96     19.65 o
   8   3   6       29.52       35.37     13.47 o
  -8   4   6        5.63       10.36     13.47 o
  -7   4   6        0.88        4.49     10.71 o
  -6   4   6      778.87      775.69     41.79 o
  -5   4   6      537.62      560.11     22.10 o
  -4   4   6      941.94      943.61     11.55 o
  -3   4   6     1582.59     1676.82     18.95 o
  -2   4   6     3198.99     3266.91     59.95 o
  -1   4   6     2227.63     2364.71     58.99 o
   0   4   6      184.45      208.90      6.71 o
   1   4   6       85.63       65.35      4.19 o
   2   4   6      454.56      442.24      9.92 o
   3   4   6      968.83      937.69     20.16 o
   4   4   6     2719.91     2668.39     42.14 o
   5   4   6      223.37      205.29     13.21 o
   6   4   6        4.02        6.24      6.87 o
   7   4   6       96.58      120.70     17.44 o
  -8   5   6       56.30       46.28     18.65 o
  -7   5   6       53.02       65.27     18.30 o
  -6   5   6       35.55       36.95     14.85 o
  -5   5   6        9.98        8.45      6.44 o
  -4   5   6      145.11      168.12      7.98 o
  -3   5   6      511.75      526.73     10.18 o
  -2   5   6     2821.28     2821.92     58.02 o
  -1   5   6     1448.68     1421.76     37.54 o
   0   5   6       11.58       10.05      3.03 o
   1   5   6      550.03      540.26     15.52 o
   2   5   6        7.97       10.00      3.59 o
   3   5   6      158.02      173.93      8.53 o
   4   5   6      106.10      116.86      7.90 o
   5   5   6      340.65      327.34     17.20 o
   6   5   6      477.16      511.71     21.64 o
   7   5   6       26.56       28.09     12.88 o
  -7   6   6       42.62       36.95     17.27 o
  -6   6   6        0.82       23.83     14.16 o
  -5   6   6      125.96      130.16     13.72 o
  -4   6   6       30.00       48.10      7.93 o
  -3   6   6      515.08      472.12     14.26 o
  -2   6   6      113.81      132.63      7.51 o
  -1   6   6      317.76      312.76     11.62 o
   0   6   6     1821.77     1790.91     28.33 o
   1   6   6      218.59      203.71      8.73 o
   2   6   6      163.56      161.28      8.51 o
   3   6   6      114.29      157.66      8.91 o
   4   6   6      698.56      696.06     17.21 o
   5   6   6       44.28       45.32      9.62 o
   6   6   6      256.72      262.08     17.58 o
  -7   7   6      263.47      290.11     33.85 o
  -6   7   6       87.00       86.69     21.07 o
  -5   7   6       62.67       83.30     10.23 o
  -4   7   6     1274.04     1153.72     42.22 o
  -3   7   6      669.37      685.05     21.93 o
  -2   7   6      177.89      184.45     12.25 o
  -1   7   6     1484.94     1488.08     24.81 o
   0   7   6      348.80      345.31     11.11 o
   1   7   6       38.38       41.32      5.81 o
   2   7   6      173.89      187.34      9.93 o
   3   7   6      903.06      837.74     29.76 o
   4   7   6      615.59      591.85     19.57 o
   5   7   6      633.85      636.84     31.74 o
   6   7   6       72.70       52.60     15.72 o
  -6   8   6        0.11       11.11     10.61 o
  -5   8   6       79.60       65.71     10.73 o
  -4   8   6      255.96      281.12     17.34 o
  -3   8   6      747.18      731.83     18.02 o
  -2   8   6      402.54      383.36     17.72 o
  -1   8   6      332.03      334.27     16.75 o
   0   8   6        1.86       -0.05      5.03 o
   1   8   6      306.44      277.11     13.78 o
   2   8   6        0.34        1.88      6.84 o
   3   8   6      836.10      779.92     42.11 o
   4   8   6      542.51      494.83     38.20 o
   5   8   6       42.00       45.76     16.06 o
  -5   9   6        8.55       15.33     10.62 o
  -4   9   6        8.40       -0.75      7.76 o
  -3   9   6      467.13      504.42     18.49 o
  -2   9   6      572.77      602.92     30.18 o
  -1   9   6       47.95       58.36     10.32 o
   0   9   6       22.01       24.36     16.58 o
   1   9   6       14.44       11.13     10.45 o
   2   9   6      156.95      206.36     15.94 o
   3   9   6      292.33      345.57     20.49 o
   4   9   6      390.60      435.39     25.91 o
  -3  10   6       28.54       34.47     13.05 o
  -2  10   6       58.54       64.57     14.89 o
  -1  10   6      233.13      252.12     31.43 o
   0  10   6       22.90       21.92     12.14 o
   1  10   6      284.12      319.50     25.61 o
   2  10   6        0.42       11.85     10.28 o
  -2 -10   7       78.31       76.13     16.37 o
  -1 -10   7      161.36      209.95     21.97 o
   0 -10   7       27.23       37.98     13.80 o
   1 -10   7       81.97       84.63     16.47 o
   2 -10   7        2.25       -5.16      8.80 o
   3 -10   7      281.20      334.31     20.70 o
  -4  -9   7      935.23      932.07     39.28 o
  -3  -9   7     1077.59     1063.93     46.80 o
  -2  -9   7      261.80      268.13     36.61 o
  -1  -9   7       73.58       66.77     14.52 o
   0  -9   7       13.06       18.17     11.58 o
   1  -9   7      158.70      150.40     14.35 o
   2  -9   7       95.92      118.89     13.28 o
   3  -9   7        3.72        5.56      8.49 o
   4  -9   7      226.54      232.28     21.10 o
  -5  -8   7      363.85      372.30     26.61 o
  -4  -8   7      440.96      441.68     20.34 o
  -3  -8   7       98.04      112.90     10.57 o
  -2  -8   7      136.28      127.94     10.79 o
  -1  -8   7       17.13       15.88      6.67 o
   0  -8   7      182.21      178.29     11.73 o
   1  -8   7       85.66       94.44      9.10 o
   2  -8   7       96.48      103.08      8.58 o
   3  -8   7       78.24       93.92      9.73 o
   4  -8   7       35.29       39.81      8.15 o
   5  -8   7      187.22      180.74     18.73 o
   6  -8   7       93.18      100.85     23.14 o
  -6  -7   7       37.65       37.99     13.43 o
  -5  -7   7        3.21        4.80      8.36 o
  -4  -7   7      519.83      517.10     15.91 o
  -3  -7   7       96.75       86.26      8.78 o
  -2  -7   7       19.80       20.36      5.11 o
  -1  -7   7     1133.51     1153.89     20.07 o
   0  -7   7        1.49        3.15      2.92 o
   1  -7   7      118.05      119.22      6.69 o
   2  -7   7       37.24       48.09      4.47 o
   3  -7   7      754.83      726.21     19.50 o
   4  -7   7      633.44      623.49     21.03 o
   5  -7   7      509.51      537.05     25.86 o
   6  -7   7       11.30       23.48     15.54 o
  -7  -6   7       47.94       51.46     13.89 o
  -6  -6   7       53.22       42.24     12.14 o
  -5  -6   7      491.79      500.37     17.21 o
  -4  -6   7      207.79      207.04      9.21 o
  -3  -6   7      259.11      260.61      9.56 o
  -2  -6   7     2078.07     2012.60     28.26 o
  -1  -6   7      827.01      775.94     18.48 o
   0  -6   7        2.41        9.96      2.73 o
   1  -6   7     1366.23     1371.04     18.07 o
   2  -6   7     2770.85     2659.20     21.78 o
   3  -6   7     1662.49     1710.47     30.43 o
   4  -6   7     1646.83     1541.62     35.27 o
   5  -6   7      145.90      145.03     25.04 o
   6  -6   7       28.39       27.97     14.85 o
   7  -6   7      186.36      226.56     29.36 o
  -7  -5   7      170.58      190.70     19.27 o
  -6  -5   7       83.02       89.10     13.91 o
  -5  -5   7      211.52      224.89     11.61 o
  -4  -5   7      775.06      782.58     14.60 o
  -3  -5   7      665.50      598.84     16.03 o
  -2  -5   7     1673.01     1650.61     16.97 o
  -1  -5   7     1140.84     1062.26     12.73 o
   0  -5   7       28.53       30.73      2.57 o
   1  -5   7      455.40      488.23      8.44 o
   2  -5   7      523.89      521.23      6.87 o
   3  -5   7     1843.65     1879.54     17.33 o
   4  -5   7     1734.07     1790.85     39.77 o
   5  -5   7       15.17       23.94      4.66 o
   6  -5   7      425.50      432.57     22.57 o
   7  -5   7      651.37      616.64     28.66 o
  -8  -4   7      382.50      394.39     26.24 o
  -7  -4   7      391.62      424.06     24.89 o
  -6  -4   7       21.00       18.41      9.24 o
  -5  -4   7       10.58       13.21      9.02 o
  -4  -4   7       73.12       69.81      5.38 o
  -3  -4   7     1393.22     1368.81     17.95 o
  -2  -4   7      106.27      143.94      4.27 o
  -1  -4   7     2848.95     2764.31     30.03 o
   0  -4   7        2.72       12.73      1.89 o
   1  -4   7      165.13      201.04      5.51 o
   2  -4   7      223.87      227.63      5.03 o
   3  -4   7      488.30      463.41      7.41 o
   4  -4   7      122.31      121.97      5.89 o
   5  -4   7      892.56      943.81     32.00 o
   6  -4   7      639.16      622.58     25.66 o
   7  -4   7      447.68      436.59     24.25 o
   8  -4   7       94.86      116.47     16.56 o
  -8  -3   7      110.85      121.78     17.79 o
  -7  -3   7       24.74       26.28     10.36 o
  -6  -3   7      341.50      346.29     20.27 o
  -5  -3   7       45.46       43.47      7.37 o
  -4  -3   7      441.82      456.87      8.96 o
  -3  -3   7       26.97       33.55      2.86 o
  -2  -3   7      332.67      311.30      5.38 o
  -1  -3   7      216.99      189.31      4.23 o
   0  -3   7      985.19      928.52     10.86 o
   1  -3   7       52.30       57.83      2.96 o
   2  -3   7      173.37      179.00      4.64 o
   3  -3   7       95.24      126.72      5.85 o
   4  -3   7      154.52      165.44      4.75 o
   5  -3   7       23.34       33.95      4.13 o
   6  -3   7      535.25      494.50     22.79 o
   7  -3   7      146.57      168.39     16.56 o
   8  -3   7      151.05      179.74     18.68 o
  -8  -2   7      434.16      413.87     25.10 o
  -7  -2   7        3.40        2.78      8.18 o
  -6  -2   7       81.34       78.03     11.47 o
  -5  -2   7      215.32      218.30      9.95 o
  -4  -2   7      618.88      648.56      9.42 o
  -3  -2   7      920.40      968.17     10.78 o
  -2  -2   7     4903.01     5064.61     84.59 o
  -1  -2   7     1712.06     1620.08     28.51 o
   0  -2   7        3.78        8.08      1.65 o
   1  -2   7      136.47      134.75      4.58 o
   2  -2   7      443.17      477.32      9.70 o
   3  -2   7      424.01      412.96      7.40 o
   4  -2   7     1650.52     1639.35     23.68 o
   5  -2   7      210.97      205.23      9.02 o
   6  -2   7     1083.86     1046.57     31.57 o
   7  -2   7       43.76       21.23      9.44 o
   8  -2   7      101.83      114.69     15.74 o
  -8  -1   7      477.16      484.75     25.76 o
  -7  -1   7      571.57      620.78     28.49 o
  -6  -1   7        0.93        4.80      6.63 o
  -5  -1   7       69.74       61.58      5.96 o
  -4  -1   7      511.28      559.04      7.27 o
  -3  -1   7     2814.53     3079.28     43.31 o
  -2  -1   7     8824.47     9364.87    159.70 o
  -1  -1   7     2868.63     2780.16     56.61 o
   0  -1   7     3631.93     3632.60     82.24 o
   1  -1   7      790.19      750.93     13.87 o
   2  -1   7       80.36       99.30      3.25 o
   3  -1   7     1107.31     1185.91     23.58 o
   4  -1   7       52.74       58.06      3.92 o
   5  -1   7      418.31      401.51     14.67 o
   6  -1   7      107.03      119.79      9.98 o
   7  -1   7      432.71      444.28     35.05 o
   8  -1   7        1.47        3.18      8.78 o
  -8   0   7      354.11      358.49     33.50 o
  -7   0   7      947.07      959.43     31.47 o
  -6   0   7      670.47      684.86     24.00 o
  -5   0   7        0.65        5.73      4.28 o
  -4   0   7      821.97      859.18     16.81 o
  -3   0   7     1466.97     1561.15     10.13 o
  -2   0   7     2259.41     2216.51     22.94 o
  -1   0   7     6316.02     6142.00     91.54 o
   0   0   7     1938.41     2005.58     51.11 o
   1   0   7     2909.17     2712.38     46.60 o
   2   0   7      229.82      213.75      5.77 o
   3   0   7      512.23      630.10     10.98 o
   4   0   7       98.14      125.66      5.60 o
   5   0   7      670.62      680.79     18.66 o
   6   0   7      297.80      288.49     13.99 o
   7   0   7      125.45      124.04     14.89 o
   8   0   7       49.98       49.31     12.45 o
  -9   1   7      273.04      250.73     32.81 o
  -8   1   7     1618.11     1464.34     63.55 o
  -7   1   7     1421.79     1286.13     54.22 o
  -6   1   7      586.35      572.61     33.85 o
  -5   1   7        0.65        0.69      3.99 o
  -4   1   7      184.07      180.79      6.41 o
  -3   1   7     1219.25     1270.67     16.71 o
  -2   1   7     2003.88     2005.93     12.56 o
  -1   1   7      473.36      436.12      6.64 o
   0   1   7     6659.96     6534.62    172.38 o
   1   1   7     1147.28     1033.15     27.20 o
   2   1   7      602.88      581.34     14.69 o
   3   1   7      341.65      407.37      7.62 o
   4   1   7      234.71      267.20      6.84 o
   5   1   7      249.08      239.65     10.56 o
   6   1   7     1255.52     1212.17     26.94 o
   7   1   7      288.27      275.99     20.25 o
   8   1   7      119.02      136.23     19.51 o
  -8   2   7      654.16      603.00     42.13 o
  -7   2   7       77.71       85.30     17.96 o
  -6   2   7     1672.79     1602.14     55.95 o
  -5   2   7        9.50       14.85      4.77 o
  -4   2   7       19.75       21.45      3.65 o
  -3   2   7      841.15      895.80      9.08 o
  -2   2   7      448.31      445.56      7.49 o
  -1   2   7     2066.73     2237.63     44.01 o
   0   2   7     1799.33     1629.66     45.75 o
   1   2   7     2430.96     2334.24     61.24 o
   2   2   7      938.85      957.84     20.92 o
   3   2   7        0.20        3.11      2.37 o
   4   2   7        1.81        5.12      3.19 o
   5   2   7       10.37       14.39      5.26 o
   6   2   7      242.08      236.64     14.21 o
   7   2   7      346.84      351.97     23.08 o
   8   2   7      834.38      818.37     36.02 o
  -8   3   7      472.52      544.64     41.44 o
  -7   3   7       50.62       56.64     16.92 o
  -6   3   7      539.05      527.02     34.54 o
  -5   3   7     3092.69     3107.17    210.50 o
  -4   3   7       24.53       17.94      2.40 o
  -3   3   7        0.46       12.10      2.18 o
  -2   3   7       30.38       23.53      2.10 o
  -1   3   7       29.32       19.01      2.42 o
   0   3   7      355.08      303.61     13.22 o
   1   3   7     5490.27     5283.93    154.90 o
   2   3   7      266.01      243.15      6.19 o
   3   3   7       48.74       46.12      3.95 o
   4   3   7      555.01      545.46     12.50 o
   5   3   7        0.51        3.98      5.62 o
   6   3   7      251.05      264.35     15.08 o
   7   3   7      160.69      197.25     19.16 o
   8   3   7      273.74      317.85     25.02 o
  -8   4   7      102.99      104.30     23.14 o
  -7   4   7      185.17      226.56     27.28 o
  -6   4   7     1166.94     1174.24     51.11 o
  -5   4   7       11.40        7.47      6.22 o
  -4   4   7      100.30      116.03      6.20 o
  -3   4   7        2.47        1.99      2.05 o
  -2   4   7      257.16      267.82      6.30 o
  -1   4   7     4071.78     4001.78    105.30 o
   0   4   7     2081.15     1929.55     89.79 o
   1   4   7      677.03      605.45     21.29 o
   2   4   7        2.33        2.66      2.53 o
   3   4   7      370.85      376.30     12.43 o
   4   4   7       13.43       23.15      4.98 o
   5   4   7       17.17       25.06      7.63 o
   6   4   7       81.17       90.65     10.99 o
   7   4   7       49.01       50.02     13.51 o
  -8   5   7      247.92      213.09     30.05 o
  -7   5   7      149.04      166.81     24.87 o
  -6   5   7      622.38      623.04     39.37 o
  -5   5   7      288.90      305.33     17.85 o
  -4   5   7       24.44       22.03      7.77 o
  -3   5   7      225.35      219.30      7.24 o
  -2   5   7     1002.81     1012.73     23.98 o
  -1   5   7     2332.93     2322.81     96.21 o
   0   5   7     1716.38     1612.92     74.94 o
   1   5   7       20.45       19.54      3.66 o
   2   5   7       69.65       60.73      5.15 o
   3   5   7      157.42      131.70      8.73 o
   4   5   7      898.13      906.46     32.04 o
   5   5   7      297.18      315.21     17.02 o
   6   5   7       68.66       86.18     11.34 o
   7   5   7       40.63       33.37     13.33 o
  -7   6   7      107.92      128.82     24.52 o
  -6   6   7      161.61      146.09     23.83 o
  -5   6   7        7.56        5.25      7.42 o
  -4   6   7        3.39        4.66      5.67 o
  -3   6   7      141.98      125.52      8.54 o
  -2   6   7        2.37       17.66      4.99 o
  -1   6   7     2477.35     2485.10     60.51 o
   0   6   7        6.75        9.17      3.79 o
   1   6   7      639.28      611.40     14.16 o
   2   6   7      453.29      464.26     13.06 o
   3   6   7        6.17       16.42      5.01 o
   4   6   7      543.44      514.92     15.10 o
   5   6   7       39.28       30.84      9.07 o
   6   6   7        5.08       10.94      8.63 o
  -7   7   7        4.40       18.99     16.58 o
  -6   7   7      195.10      199.27     27.97 o
  -5   7   7       42.34       63.21      9.93 o
  -4   7   7       75.04       71.03      9.89 o
  -3   7   7      131.28      133.04      9.53 o
  -2   7   7      557.78      547.27     18.97 o
  -1   7   7      674.98      643.77     16.99 o
   0   7   7      601.84      639.61     14.63 o
   1   7   7      641.82      637.80     16.86 o
   2   7   7      395.07      394.07     15.30 o
   3   7   7      656.08      656.37     22.08 o
   4   7   7      109.13      129.76     10.97 o
   5   7   7       75.49       81.19     15.62 o
   6   7   7       24.96       24.57     13.57 o
  -6   8   7      438.53      419.85     27.08 o
  -5   8   7      294.88      271.65     20.48 o
  -4   8   7      236.72      253.94     16.01 o
  -3   8   7      599.48      580.90     18.68 o
  -2   8   7        2.62        0.15      5.52 o
  -1   8   7      364.20      359.38     17.42 o
   0   8   7      105.17      103.35      9.29 o
   1   8   7      422.27      452.03     16.73 o
   2   8   7      207.03      219.45     13.16 o
   3   8   7      696.47      676.59     36.88 o
   4   8   7      159.87      180.20     15.56 o
   5   8   7       42.94       76.72     16.75 o
  -5   9   7      153.26      138.42     14.74 o
  -4   9   7       94.95       79.28     11.84 o
  -3   9   7       46.91       74.48     13.86 o
  -2   9   7      211.71      225.92     15.56 o
  -1   9   7       34.66       35.21      8.98 o
   0   9   7        3.53        3.07      9.71 o
   1   9   7      171.94      190.87     15.08 o
   2   9   7       99.51      110.08     13.34 o
   3   9   7      174.44      187.50     16.36 o
  -3  10   7       45.87       50.63     14.03 o
  -2  10   7       47.36       50.90     14.53 o
  -1  10   7      218.84      229.25     21.83 o
   0  10   7      155.78      147.12     26.25 o
   1  10   7        1.84        1.24     11.35 o
   2  10   7       73.88       79.02     13.44 o
  -2 -10   8      191.79      215.58     22.71 o
  -1 -10   8       26.48        8.97     13.06 o
   0 -10   8      519.75      549.31     30.94 o
   1 -10   8       51.72       67.72     15.58 o
   2 -10   8       65.07       60.16     12.44 o
  -4  -9   8       39.25       47.14     15.51 o
  -3  -9   8      477.32      481.43     30.39 o
  -2  -9   8     1033.85     1017.64     46.62 o
  -1  -9   8       91.45       97.29     16.21 o
   0  -9   8      249.10      234.11     21.00 o
   1  -9   8      417.85      430.39     21.30 o
   2  -9   8      182.42      162.60     14.67 o
   3  -9   8      268.81      258.32     18.23 o
   4  -9   8        2.35        5.49     10.62 o
  -5  -8   8      218.16      231.37     22.51 o
  -4  -8   8       52.49       35.97     10.02 o
  -3  -8   8      146.06      160.79     12.41 o
  -2  -8   8      313.94      303.50     15.14 o
  -1  -8   8      947.82      967.85     27.07 o
   0  -8   8      132.13      147.07     12.26 o
   1  -8   8     1057.20     1055.22     22.14 o
   2  -8   8     1164.37     1135.50     23.07 o
   3  -8   8      317.68      320.42     15.06 o
   4  -8   8      187.57      153.23     13.88 o
   5  -8   8      118.35      125.02     23.83 o
  -6  -7   8      112.73      116.73     25.56 o
  -5  -7   8       40.32       27.70     12.69 o
  -4  -7   8      214.35      211.84     12.46 o
  -3  -7   8      114.61      107.66      9.62 o
  -2  -7   8      113.86      120.02      9.63 o
  -1  -7   8       76.76       88.29      7.26 o
   0  -7   8       21.59       29.91      4.79 o
   1  -7   8     2601.81     2497.24     24.98 o
   2  -7   8      378.34      411.96     10.33 o
   3  -7   8      355.10      345.53      9.70 o
   4  -7   8      172.75      200.35     22.45 o
   5  -7   8        2.25       16.60      9.16 o
   6  -7   8      151.90      164.39     25.90 o
  -7  -6   8        8.09       10.71     10.99 o
  -6  -6   8       41.42       38.73     11.96 o
  -5  -6   8      404.72      370.39     21.53 o
  -4  -6   8       42.08       44.73      5.70 o
  -3  -6   8      146.91      152.18      7.76 o
  -2  -6   8      148.54      155.10      7.73 o
  -1  -6   8       47.53       59.62      5.86 o
   0  -6   8      663.14      634.43     14.10 o
   1  -6   8      111.31      112.38      6.20 o
   2  -6   8       89.39       94.39      6.01 o
   3  -6   8      300.97      295.37      9.00 o
   4  -6   8     1016.41      948.20     17.42 o
   5  -6   8        9.49       13.12      8.67 o
   6  -6   8       39.15       32.81     15.89 o
   7  -6   8       55.07       63.20     20.03 o
  -7  -5   8       95.46      100.03     15.68 o
  -6  -5   8      551.59      555.29     26.72 o
  -5  -5   8       24.07       17.41      7.54 o
  -4  -5   8       67.39       78.97      6.17 o
  -3  -5   8      532.59      484.01     12.47 o
  -2  -5   8      320.82      335.53      8.34 o
  -1  -5   8       49.57       53.44      3.47 o
   0  -5   8     1366.35     1296.41     15.55 o
   1  -5   8     2191.48     2163.41     19.20 o
   2  -5   8        2.91        8.38      2.32 o
   3  -5   8      126.91      124.23      4.88 o
   4  -5   8     1495.77     1455.21     19.32 o
   5  -5   8      164.31      166.76     11.55 o
   6  -5   8      104.73       84.96     19.34 o
   7  -5   8       53.72       37.99     17.27 o
  -8  -4   8        8.96       13.45     10.98 o
  -7  -4   8      133.89      146.93     16.31 o
  -6  -4   8      706.82      710.22     28.54 o
  -5  -4   8      498.27      498.20     18.07 o
  -4  -4   8        3.78       14.14      3.81 o
  -3  -4   8      728.83      734.34     11.40 o
  -2  -4   8        0.03        0.81      1.74 o
  -1  -4   8        1.35        9.85      2.23 o
   0  -4   8      570.75      552.10      9.55 o
   1  -4   8      591.37      551.33      8.91 o
   2  -4   8      501.31      481.19      7.62 o
   3  -4   8     1716.08     1711.27     26.21 o
   4  -4   8       60.20       73.34      5.76 o
   5  -4   8       18.57       20.45      3.58 o
   6  -4   8       19.49       15.39      8.30 o
   7  -4   8      539.15      595.85     27.65 o
   8  -4   8      395.00      378.45     25.27 o
  -8  -3   8       42.39       34.16     11.96 o
  -7  -3   8      151.34      143.48     16.11 o
  -6  -3   8      272.25      279.84     18.43 o
  -5  -3   8      129.73      137.94     10.57 o
  -4  -3   8     1197.64     1213.34     14.79 o
  -3  -3   8     1405.85     1449.02     17.91 o
  -2  -3   8      330.20      340.14      5.67 o
  -1  -3   8        9.69       12.55      1.97 o
   0  -3   8      806.59      768.41     11.06 o
   1  -3   8     2317.35     2284.24     29.14 o
   2  -3   8       68.04       98.43      4.00 o
   3  -3   8      481.16      461.98      8.13 o
   4  -3   8       77.50       76.79      4.67 o
   5  -3   8      181.18      170.43      7.20 o
   6  -3   8       94.91       99.37     12.53 o
   7  -3   8      144.24      159.42     16.07 o
   8  -3   8      354.48      362.60     24.52 o
  -8  -2   8       28.69       35.92     11.97 o
  -7  -2   8      193.95      222.31     18.30 o
  -6  -2   8     1126.84     1135.49     32.45 o
  -5  -2   8      487.31      528.62     13.99 o
  -4  -2   8      718.24      735.96     10.14 o
  -3  -2   8      344.59      338.08      7.72 o
  -2  -2   8      172.28      164.50      4.12 o
  -1  -2   8       72.15       84.78      2.95 o
   0  -2   8     1046.43      966.88     24.04 o
   1  -2   8      553.45      501.10      7.26 o
   2  -2   8     2388.71     2307.40     47.19 o
   3  -2   8     1161.72     1064.14     16.10 o
   4  -2   8      822.44      792.31     15.69 o
   5  -2   8      146.12      150.12     10.27 o
   6  -2   8      696.68      671.67     20.09 o
   7  -2   8       20.74        7.58      8.51 o
   8  -2   8      327.99      361.14     24.28 o
  -8  -1   8       75.45       65.98     13.08 o
  -7  -1   8      222.08      265.73     18.31 o
  -6  -1   8       43.77       52.88      9.73 o
  -5  -1   8      113.91      119.76      7.60 o
  -4  -1   8     2191.98     2366.96     40.23 o
  -3  -1   8     1239.18     1235.30     14.10 o
  -2  -1   8       41.83       35.31      2.18 o
  -1  -1   8      818.33      891.67     19.02 o
   0  -1   8     1841.97     1897.53     44.48 o
   1  -1   8      581.06      625.59     11.80 o
   2  -1   8     2218.18     2221.21     34.55 o
   3  -1   8     7182.45     7404.69    105.67 o
   4  -1   8     2152.88     2207.47     31.30 o
   5  -1   8     1154.93     1147.12     23.81 o
   6  -1   8        3.67        6.49      5.63 o
   7  -1   8      143.13      157.94     16.07 o
   8  -1   8      137.30      143.87     17.05 o
  -8   0   8        0.51       -0.69     11.74 o
  -7   0   8        5.62        0.00     10.02 o
  -6   0   8      116.62      143.67     19.34 o
  -5   0   8        8.60       15.46      4.93 o
  -4   0   8      543.77      531.29      9.36 o
  -3   0   8     2255.13     2329.12     15.40 o
  -2   0   8     1539.78     1531.27     15.34 o
  -1   0   8     7510.61     7835.34     99.80 o
   0   0   8      187.02      210.24      5.78 o
   1   0   8      146.67      193.14      5.59 o
   2   0   8      974.88     1025.84     18.59 o
   3   0   8     4535.78     4639.55     69.44 o
   4   0   8     1557.67     1639.34     16.75 o
   5   0   8      712.35      695.04     19.12 o
   6   0   8      207.95      205.92     12.63 o
   7   0   8       15.13       20.55      9.52 o
   8   0   8       51.92       36.80     12.32 o
  -8   1   8      152.55      129.17     23.83 o
  -7   1   8       12.36        9.67     12.09 o
  -6   1   8      769.20      742.28     35.05 o
  -5   1   8     1033.75     1088.86     31.76 o
  -4   1   8      557.59      554.27      9.76 o
  -3   1   8      244.82      210.79      3.97 o
  -2   1   8      634.06      661.63      9.61 o
  -1   1   8      937.82      981.99     18.25 o
   0   1   8     2725.51     2641.40     76.99 o
   1   1   8      100.21      100.74      3.25 o
   2   1   8     2624.51     2576.81     47.51 o
   3   1   8     1304.08     1250.83     27.87 o
   4   1   8      750.89      768.05     13.23 o
   5   1   8      309.87      312.19     14.08 o
   6   1   8       13.92        9.34      6.17 o
   7   1   8        1.55        8.35      8.40 o
   8   1   8       52.82       52.19     13.31 o
  -8   2   8       13.24        3.11     12.43 o
  -7   2   8      158.42      129.86     21.41 o
  -6   2   8      170.00      178.55     22.10 o
  -5   2   8      978.22     1005.82     40.23 o
  -4   2   8     1388.32     1488.19     21.83 o
  -3   2   8      599.66      613.51      8.18 o
  -2   2   8     2678.76     2771.88     40.68 o
  -1   2   8     1273.49     1279.44     32.93 o
   0   2   8        6.66       11.50      1.79 o
   1   2   8     1789.53     1838.36     43.26 o
   2   2   8      656.09      625.13     14.50 o
   3   2   8      995.63     1019.63     18.28 o
   4   2   8     1709.56     1701.32     47.62 o
   5   2   8        2.75        1.53      4.70 o
   6   2   8      435.09      411.19     17.72 o
   7   2   8        6.66        5.72      8.91 o
   8   2   8       74.39       85.83     15.33 o
  -8   3   8      125.67      102.23     22.45 o
  -7   3   8      219.43      218.61     26.25 o
  -6   3   8     1153.82     1116.56     48.70 o
  -5   3   8       85.16       95.32     10.42 o
  -4   3   8      616.82      605.37     16.59 o
  -3   3   8     4211.86     4550.27     66.53 o
  -2   3   8      142.63      179.78      6.62 o
  -1   3   8     2051.06     2099.48     51.74 o
   0   3   8      719.19      727.86     17.99 o
   1   3   8      213.67      188.12      7.37 o
   2   3   8     2297.61     2138.74     59.74 o
   3   3   8     2189.29     2148.83     41.47 o
   4   3   8      281.46      273.22      9.52 o
   5   3   8      355.76      352.52     16.02 o
   6   3   8      230.29      263.88     18.73 o
   7   3   8       55.66       52.23     13.16 o
   8   3   8        8.39        0.37     10.88 o
  -8   4   8       31.60       39.72     18.30 o
  -7   4   8       48.97       47.31     16.23 o
  -6   4   8      239.42      246.93     26.25 o
  -5   4   8      208.09      216.67     24.18 o
  -4   4   8      964.30     1013.76     28.67 o
  -3   4   8      274.50      245.85      9.32 o
  -2   4   8      557.24      531.80     11.79 o
  -1   4   8      896.99      812.59     20.88 o
   0   4   8      205.22      198.72      9.52 o
   1   4   8       52.81       73.48      4.64 o
   2   4   8        5.05        6.96      2.76 o
   3   4   8      674.18      668.58     15.03 o
   4   4   8     1521.63     1563.77     42.62 o
   5   4   8      675.12      674.83     37.20 o
   6   4   8      456.40      483.09     20.65 o
   7   4   8       42.49       54.64     14.16 o
  -8   5   8      498.68      491.80     41.79 o
  -7   5   8        6.67        2.42     12.78 o
  -6   5   8        3.31       -2.07     10.36 o
  -5   5   8        8.22        7.59      6.82 o
  -4   5   8     1238.37     1326.89     45.24 o
  -3   5   8      421.01      406.95     15.40 o
  -2   5   8     1887.96     1792.06     26.22 o
  -1   5   8     2403.64     2307.93     61.67 o
   0   5   8      601.31      559.95     22.85 o
   1   5   8      597.40      627.90     16.93 o
   2   5   8      194.27      189.12      7.89 o
   3   5   8      163.29      176.65      8.87 o
   4   5   8     1577.88     1433.17     29.83 o
   5   5   8     1685.94     1482.82     36.18 o
   6   5   8     1408.99     1440.68     54.50 o
   7   5   8       63.64       56.83     14.65 o
  -7   6   8      620.13      578.48     43.52 o
  -6   6   8      403.97      410.64     35.23 o
  -5   6   8        3.65       10.23      7.87 o
  -4   6   8      573.80      551.42     24.80 o
  -3   6   8       38.20       46.97      6.20 o
  -2   6   8      571.26      558.66     15.77 o
  -1   6   8     2834.40     2869.70     55.58 o
   0   6   8       13.75       15.13      4.18 o
   1   6   8       67.86       76.93      6.47 o
   2   6   8        1.94       11.14      4.54 o
   3   6   8      856.18      764.52     28.79 o
   4   6   8      522.51      503.58     17.47 o
   5   6   8      560.84      485.80     21.35 o
   6   6   8        2.38       -2.34     10.20 o
  -6   7   8     1076.67      995.57     37.84 o
  -5   7   8      257.43      265.35     16.40 o
  -4   7   8       39.80       47.37      8.80 o
  -3   7   8      606.77      611.19     28.66 o
  -2   7   8      290.84      279.76     14.36 o
  -1   7   8       84.05       87.62      9.73 o
   0   7   8       28.26       26.84      5.14 o
   1   7   8      208.16      189.68      9.41 o
   2   7   8       31.81       26.66      6.83 o
   3   7   8       20.70       24.31      7.06 o
   4   7   8        4.84        6.24      6.25 o
   5   7   8      443.10      403.93     50.25 o
   6   7   8       64.64       76.72     17.07 o
  -6   8   8       73.07       72.58     15.38 o
  -5   8   8       49.49       49.11     10.43 o
  -4   8   8      133.20      128.68     12.80 o
  -3   8   8      158.73      159.61     11.38 o
  -2   8   8      507.60      513.31     20.50 o
  -1   8   8       38.01       44.47      8.79 o
   0   8   8       14.41       13.17      7.18 o
   1   8   8       37.58       35.27      7.21 o
   2   8   8       95.68       97.16     10.00 o
   3   8   8      142.69      147.07     17.43 o
   4   8   8      168.22      216.84     16.99 o
   5   8   8        4.75       -1.56     12.45 o
  -4   9   8        0.65        5.81      8.19 o
  -3   9   8       70.45       77.00     14.40 o
  -2   9   8      815.37      854.86     27.77 o
  -1   9   8      128.14      125.41     13.04 o
   0   9   8      330.24      357.36     24.05 o
   1   9   8      130.80      141.47     18.07 o
   2   9   8       40.55       42.02     13.60 o
   3   9   8       47.44       60.88     12.16 o
  -2  10   8      446.72      441.19     28.45 o
  -1  10   8     1374.31     1362.96     45.60 o
   0  10   8      493.68      501.30     30.16 o
   1  10   8      454.92      401.31     41.10 o
  -1 -10   9      101.71       94.76     17.64 o
   0 -10   9       14.18       18.82     13.54 o
   1 -10   9       32.45       26.65     13.76 o
   2 -10   9       34.40       47.40     12.18 o
  -4  -9   9       20.04       36.32     14.63 o
  -3  -9   9       95.86       76.68     16.42 o
  -2  -9   9       57.83       55.52     16.40 o
  -1  -9   9      121.45      136.02     17.69 o
   0  -9   9      248.51      249.09     39.20 o
   1  -9   9        1.52        8.05      8.47 o
   2  -9   9      198.60      197.47     16.00 o
   3  -9   9        2.40       -3.49      8.11 o
   4  -9   9      401.12      386.04     26.37 o
  -5  -8   9       68.85       77.85     16.69 o
  -4  -8   9      260.69      260.34     22.82 o
  -3  -8   9        3.32        6.65      6.16 o
  -2  -8   9       24.75       30.32      7.62 o
  -1  -8   9     1415.19     1385.11     28.87 o
   0  -8   9      169.43      186.36     10.87 o
   1  -8   9       56.90       69.91      7.75 o
   2  -8   9      284.12      265.56     14.24 o
   3  -8   9     2730.23     2514.62     52.19 o
   4  -8   9      372.55      354.07     19.27 o
   5  -8   9      445.84      436.88     38.34 o
  -6  -7   9       12.24       13.12     18.30 o
  -5  -7   9        0.50        9.14     11.35 o
  -4  -7   9      286.19      289.80     14.32 o
  -3  -7   9      709.71      686.02     20.09 o
  -2  -7   9      512.60      513.03     17.17 o
  -1  -7   9        7.21        4.08      4.23 o
   0  -7   9      223.46      219.20      8.88 o
   1  -7   9       10.84       13.81      4.26 o
   2  -7   9      463.82      433.12     11.89 o
   3  -7   9     1541.55     1439.73     25.89 o
   4  -7   9      427.73      437.41     23.65 o
   5  -7   9       28.19       25.97     10.57 o
   6  -7   9      357.45      346.05     34.88 o
  -6  -6   9       19.87       16.40      8.99 o
  -5  -6   9        0.38       -5.02      6.85 o
  -4  -6   9      664.77      677.99     14.99 o
  -3  -6   9       83.68       93.51      7.45 o
  -2  -6   9      483.54      464.52     13.08 o
  -1  -6   9      776.72      754.37     15.83 o
   0  -6   9       36.14       42.01      4.08 o
   1  -6   9        0.29        2.57      3.29 o
   2  -6   9      233.68      224.26      8.48 o
   3  -6   9        2.40        3.70      3.93 o
   4  -6   9      360.90      334.04     11.96 o
   5  -6   9       72.94       86.85     12.88 o
   6  -6   9       62.34       56.98     18.30 o
   7  -6   9      193.57      209.29     29.36 o
  -7  -5   9       80.20       82.93     17.10 o
  -6  -5   9        2.44       -0.30      7.45 o
  -5  -5   9        4.22       11.63      7.27 o
  -4  -5   9      797.22      825.74     15.21 o
  -3  -5   9      152.60      149.87      7.23 o
  -2  -5   9      608.61      586.01     10.61 o
  -1  -5   9     1054.12     1043.44     15.16 o
   0  -5   9        2.74        3.95      2.34 o
   1  -5   9       74.85       91.89      5.89 o
   2  -5   9       69.93       73.10      5.82 o
   3  -5   9      210.29      218.66      8.57 o
   4  -5   9        3.32        8.12      4.41 o
   5  -5   9     1735.55     1628.93     39.66 o
   6  -5   9      141.74      152.65     23.48 o
   7  -5   9      100.69      108.79     22.10 o
  -8  -4   9      128.62      125.94     17.34 o
  -7  -4   9       85.01       91.00     14.53 o
  -6  -4   9      318.21      313.00     20.14 o
  -5  -4   9       69.06       59.96      8.96 o
  -4  -4   9        0.81        2.85      3.31 o
  -3  -4   9      995.82     1038.89     14.14 o
  -2  -4   9     1370.93     1246.28     13.38 o
  -1  -4   9     4222.93     4198.43     61.28 o
   0  -4   9      870.06      808.05     14.06 o
   1  -4   9        5.32        2.79      1.69 o
   2  -4   9       73.02       74.87      4.10 o
   3  -4   9       21.95       24.91      3.19 o
   4  -4   9      254.87      248.28      9.18 o
   5  -4   9     1418.01     1360.89     21.62 o
   6  -4   9      415.88      404.01     21.68 o
   7  -4   9      498.60      487.55     25.67 o
   8  -4   9       28.56       39.72     19.69 o
  -8  -3   9       37.18       42.44     15.71 o
  -7  -3   9       34.24       31.73     10.87 o
  -6  -3   9     1563.63     1575.23     39.32 o
  -5  -3   9       76.45       67.85      8.63 o
  -4  -3   9       96.60      104.97      5.29 o
  -3  -3   9      166.33      179.99      5.91 o
  -2  -3   9     4418.94     4501.68     70.99 o
  -1  -3   9     1229.67     1183.56     21.64 o
   0  -3   9     2462.79     2328.12     40.69 o
   1  -3   9      870.56      858.74     21.65 o
   2  -3   9       32.44       31.85      2.14 o
   3  -3   9        1.64        9.79      2.31 o
   4  -3   9        3.31        5.94      3.12 o
   5  -3   9      309.35      333.54     11.49 o
   6  -3   9      397.58      402.71     21.29 o
   7  -3   9      316.93      334.67     21.78 o
   8  -3   9      306.07      328.47     23.92 o
  -8  -2   9      198.37      210.46     19.25 o
  -7  -2   9      440.77      432.81     23.30 o
  -6  -2   9      888.28      895.24     29.05 o
  -5  -2   9      258.91      256.41     10.76 o
  -4  -2   9       66.73       70.33      4.67 o
  -3  -2   9       28.97       27.63      3.30 o
  -2  -2   9     2833.64     2829.88     51.02 o
  -1  -2   9     1037.54     1027.69     20.34 o
   0  -2   9      395.64      356.22     11.59 o
   1  -2   9      209.89      199.68      3.66 o
   2  -2   9      735.84      774.21     13.84 o
   3  -2   9     1750.56     1766.31     29.46 o
   4  -2   9      140.05      121.69      6.18 o
   5  -2   9        3.20        4.92      4.92 o
   6  -2   9      202.93      215.30     12.87 o
   7  -2   9       38.57       47.21     11.31 o
   8  -2   9      304.59      295.85     22.82 o
  -8  -1   9      166.16      176.83     25.90 o
  -7  -1   9     2408.39     2281.78     48.03 o
  -6  -1   9      298.54      293.93     17.40 o
  -5  -1   9       66.43       64.08      7.36 o
  -4  -1   9      358.53      400.55      8.14 o
  -3  -1   9      308.82      301.78      5.68 o
  -2  -1   9     2250.51     2230.00     42.28 o
  -1  -1   9     5488.29     5193.54    112.21 o
   0  -1   9      495.31      586.99     14.27 o
   1  -1   9      683.22      622.28     12.02 o
   2  -1   9      297.68      310.98      5.65 o
   3  -1   9      136.19      168.12      5.05 o
   4  -1   9      171.25      176.55      6.21 o
   5  -1   9      398.68      378.43     14.66 o
   6  -1   9        4.70        1.44      5.51 o
   7  -1   9      484.87      496.24     25.40 o
   8  -1   9       49.62       48.28     12.67 o
  -8   0   9      708.76      666.90     44.55 o
  -7   0   9      474.81      501.47     35.92 o
  -6   0   9      555.78      518.74     32.81 o
  -5   0   9      128.45      147.20      9.51 o
  -4   0   9       68.50       85.98      5.28 o
  -3   0   9     2276.69     2333.48     13.97 o
  -2   0   9     3187.18     3333.60     53.57 o
  -1   0   9      436.07      355.18      6.53 o
   0   0   9     1135.57     1232.84     26.86 o
   1   0   9     1794.62     1697.52     33.60 o
   2   0   9       11.32       10.29      2.64 o
   3   0   9      151.12      173.75      4.65 o
   4   0   9      168.93      174.13      7.75 o
   5   0   9      121.99      139.70     11.27 o
   6   0   9       19.96       23.92      6.97 o
   7   0   9      162.66      180.70     17.15 o
   8   0   9      157.06      148.78     18.07 o
  -8   1   9      396.88      418.23     36.95 o
  -7   1   9      439.65      451.04     33.85 o
  -6   1   9       75.25       68.73     15.20 o
  -5   1   9       36.48       33.84      5.94 o
  -4   1   9       11.52       15.52      3.10 o
  -3   1   9       33.52       75.43      6.38 o
  -2   1   9      507.01      477.20      9.16 o
  -1   1   9       47.18       31.82      2.42 o
   0   1   9     2362.09     2274.20     57.21 o
   1   1   9     2038.98     1979.30     49.06 o
   2   1   9     2020.45     1907.57     34.40 o
   3   1   9       98.55      131.44      4.65 o
   4   1   9      236.76      228.20      8.90 o
   5   1   9      113.14       96.90      9.37 o
   6   1   9      614.45      566.98     19.62 o
   7   1   9      433.33      438.22     25.02 o
   8   1   9      206.05      193.72     19.87 o
  -8   2   9      428.93      451.04     37.64 o
  -7   2   9       54.83       60.44     17.27 o
  -6   2   9     1622.71     1564.15     55.95 o
  -5   2   9      482.67      489.09     40.58 o
  -4   2   9       25.41       25.13      4.97 o
  -3   2   9       49.78       57.70      3.78 o
  -2   2   9      532.51      499.13      8.94 o
  -1   2   9     2431.71     2446.56     54.06 o
   0   2   9     5504.32     5240.51    165.59 o
   1   2   9     7468.10     7198.15    217.85 o
   2   2   9      212.30      178.86      5.19 o
   3   2   9       62.53       68.54      4.24 o
   4   2   9      743.08      712.62     18.77 o
   5   2   9      646.38      650.83     16.77 o
   6   2   9      108.80      105.26     10.85 o
   7   2   9       32.90       12.67     10.21 o
   8   2   9     1514.86     1593.40     49.56 o
  -8   3   9      218.20      217.58     29.01 o
  -7   3   9      207.65      177.52     24.87 o
  -6   3   9      284.72      267.31     25.56 o
  -5   3   9      494.97      485.24     20.01 o
  -4   3   9      647.48      618.52     29.36 o
  -3   3   9      701.90      782.91     14.35 o
  -2   3   9     3779.08     4056.47     91.88 o
  -1   3   9     1618.47     1691.73     39.56 o
   0   3   9     2356.55     2329.98     71.59 o
   1   3   9     1610.96     1463.63     43.70 o
   2   3   9      301.19      327.60     11.08 o
   3   3   9      698.19      659.81     22.34 o
   4   3   9        6.24        7.11      3.90 o
   5   3   9      218.56      214.64     13.68 o
   6   3   9        1.04        3.79      6.49 o
   7   3   9      340.88      332.17     23.32 o
   8   3   9      141.05      158.90     19.54 o
  -8   4   9      147.40      181.32     27.97 o
  -7   4   9      646.99      595.75     41.44 o
  -6   4   9       39.72       49.04     15.20 o
  -5   4   9       13.34       14.69      8.98 o
  -4   4   9      251.93      240.71     21.24 o
  -3   4   9       13.31       17.52      3.64 o
  -2   4   9       22.58       24.53      3.68 o
  -1   4   9       59.70       57.96      3.42 o
   0   4   9      235.98      203.86      6.86 o
   1   4   9     1673.84     1584.64     53.03 o
   2   4   9       57.98       52.86      4.02 o
   3   4   9      823.54      813.16     20.50 o
   4   4   9       37.43       35.60      5.58 o
   5   4   9       69.70       66.90      9.52 o
   6   4   9      158.01      144.43     13.16 o
   7   4   9       24.91       14.51     15.71 o
  -7   5   9      123.27      131.24     23.48 o
  -6   5   9      164.00      154.72     22.79 o
  -5   5   9        3.85       11.21      7.56 o
  -4   5   9       42.76       49.97      9.40 o
  -3   5   9       13.63       10.79      4.49 o
  -2   5   9      252.34      259.04     10.89 o
  -1   5   9        6.92        8.59      4.05 o
   0   5   9      239.19      237.41      8.10 o
   1   5   9       85.19       87.11      5.53 o
   2   5   9       77.41       87.79      6.08 o
   3   5   9        8.10       15.00      4.79 o
   4   5   9     1297.65     1300.29     37.44 o
   5   5   9       32.11       37.45      8.75 o
   6   5   9       24.59       46.50     10.26 o
   7   5   9      185.96      190.81     22.79 o
  -7   6   9      271.89      276.64     31.43 o
  -6   6   9      636.09      590.92     41.44 o
  -5   6   9      166.69      161.84     15.78 o
  -4   6   9      199.93      212.65     13.85 o
  -3   6   9       12.82        7.85      4.65 o
  -2   6   9      199.12      187.56     10.45 o
  -1   6   9      126.50      119.77     10.17 o
   0   6   9     1712.98     1738.78     21.93 o
   1   6   9      290.96      290.01     15.84 o
   2   6   9       74.30       85.59      7.09 o
   3   6   9      427.81      430.94     22.11 o
   4   6   9       54.15       72.36      7.74 o
   5   6   9       60.96       81.32     11.26 o
   6   6   9       68.81       81.92     16.45 o
  -6   7   9      903.23      839.92     35.53 o
  -5   7   9     1610.10     1583.21     56.75 o
  -4   7   9      535.19      545.20     24.55 o
  -3   7   9        2.71       10.51      5.38 o
  -2   7   9      180.26      184.44     12.41 o
  -1   7   9      655.61      687.07     21.86 o
   0   7   9        3.04       -0.74      4.08 o
   1   7   9      212.90      216.59     11.66 o
   2   7   9      474.86      470.75     34.30 o
   3   7   9      531.18      523.00     19.95 o
   4   7   9       56.97       50.87     10.37 o
   5   7   9       13.45        8.23     12.36 o
  -5   8   9      765.72      748.02     47.45 o
  -4   8   9      548.53      548.99     22.99 o
  -3   8   9      324.00      303.49     17.33 o
  -2   8   9      147.12      155.82     12.72 o
  -1   8   9       56.82       51.17      9.14 o
   0   8   9      258.05      256.25     15.73 o
   1   8   9       17.00       16.79      6.44 o
   2   8   9      172.43      191.33     12.79 o
   3   8   9      722.02      715.10     39.11 o
   4   8   9      260.31      255.23     19.46 o
  -4   9   9      104.16       88.59     12.89 o
  -3   9   9       95.61      111.35     16.36 o
  -2   9   9      506.65      540.00     22.55 o
  -1   9   9       24.73       35.23     11.97 o
   0   9   9       20.08       46.99     12.68 o
   1   9   9      140.58      164.11     18.80 o
   2   9   9      129.08      146.66     17.37 o
   3   9   9      272.48      312.28     24.36 o
  -2  10   9        4.47       10.71     11.97 o
  -1  10   9        9.70       13.34     12.07 o
   0  10   9       32.81       32.35     13.36 o
   1  10   9        4.83       10.81     12.24 o
  -1 -10  10      216.98      223.36     23.43 o
   0 -10  10       67.53       66.14     16.36 o
   1 -10  10      243.49      250.74     23.69 o
   2 -10  10      481.37      483.22     29.13 o
  -3  -9  10        2.57       10.78     13.30 o
  -2  -9  10      191.74      208.02     21.85 o
  -1  -9  10       17.36       25.01     13.13 o
   0  -9  10       29.91       20.26     12.53 o
   1  -9  10      304.59      322.66     19.71 o
   2  -9  10      110.13      105.91     13.49 o
   3  -9  10       65.86       76.26     12.38 o
   4  -9  10       15.35       26.60     12.92 o
  -5  -8  10       21.73       20.01     13.16 o
  -4  -8  10       56.28       60.50     17.61 o
  -3  -8  10       15.71       11.84      7.05 o
  -2  -8  10       79.11       76.27      9.63 o
  -1  -8  10       45.83       41.73      7.85 o
   0  -8  10      675.86      681.69     18.77 o
   1  -8  10      496.84      525.22     16.77 o
   2  -8  10      159.23      148.94     11.44 o
   3  -8  10        6.73        6.79      6.91 o
   4  -8  10       24.76       25.56     11.72 o
   5  -8  10       17.16       18.99     16.58 o
  -6  -7  10      246.04      262.82     23.27 o
  -5  -7  10       72.15       86.82     22.79 o
  -4  -7  10      317.11      304.48     14.86 o
  -3  -7  10       23.85       24.55      6.83 o
  -2  -7  10        4.16        6.00      5.41 o
  -1  -7  10       11.56        9.94      5.65 o
   0  -7  10        8.34        6.65      4.92 o
   1  -7  10     1855.31     1821.37     22.62 o
   2  -7  10      510.98      512.29     17.43 o
   3  -7  10      147.83      145.09     10.89 o
   4  -7  10       32.16       52.61     11.84 o
   5  -7  10        0.13        6.82      9.14 o
   6  -7  10       13.23       12.78     14.16 o
  -6  -6  10       75.07       74.20     15.19 o
  -5  -6  10      303.77      277.30     21.36 o
  -4  -6  10      622.53      617.70     16.18 o
  -3  -6  10      196.02      201.08      9.87 o
  -2  -6  10       62.95       66.30      6.53 o
  -1  -6  10      197.53      198.73      8.50 o
   0  -6  10      800.05      776.39     13.73 o
   1  -6  10       38.82       46.86      4.11 o
   2  -6  10      768.65      753.49     14.70 o
   3  -6  10     1044.15     1025.39     23.98 o
   4  -6  10      430.84      398.45     22.08 o
   5  -6  10        5.47        2.94      8.06 o
   6  -6  10        9.44       10.36     13.12 o
   7  -6  10      180.17      184.08     28.67 o
  -7  -5  10      154.31      143.99     17.46 o
  -6  -5  10      169.28      166.39     17.36 o
  -5  -5  10       20.89       19.95      7.81 o
  -4  -5  10      412.31      419.33     11.36 o
  -3  -5  10      438.77      434.38     10.95 o
  -2  -5  10     1901.55     1906.66     20.76 o
  -1  -5  10      803.07      800.42     15.40 o
   0  -5  10      367.91      344.33     10.21 o
   1  -5  10      769.76      706.59     15.29 o
   2  -5  10       65.55       78.45      6.37 o
   3  -5  10      384.63      390.37     11.29 o
   4  -5  10      349.05      368.23     13.22 o
   5  -5  10      262.35      265.25     18.59 o
   6  -5  10        4.72        0.35     12.09 o
   7  -5  10        9.88        5.18     13.81 o
  -7  -4  10        1.26        1.14      9.04 o
  -6  -4  10      689.43      681.52     33.57 o
  -5  -4  10      831.42      830.55     22.97 o
  -4  -4  10      168.73      197.84      7.80 o
  -3  -4  10       82.96       89.38      5.56 o
  -2  -4  10       58.84       57.45      2.99 o
  -1  -4  10        0.48       13.78      2.43 o
   0  -4  10      522.04      518.23     11.23 o
   1  -4  10        1.84        4.06      2.33 o
   2  -4  10      168.40      150.85      7.72 o
   3  -4  10     1131.43     1154.99     22.94 o
   4  -4  10       88.01       84.91      5.13 o
   5  -4  10       58.41       70.25      8.40 o
   6  -4  10        4.02        6.56     10.71 o
   7  -4  10       10.17       13.47     14.51 o
  -8  -3  10      130.25      115.30     16.34 o
  -7  -3  10      536.41      546.95     26.48 o
  -6  -3  10       89.81       91.48     10.30 o
  -5  -3  10      287.84      312.03     14.65 o
  -4  -3  10     1261.44     1320.94     24.00 o
  -3  -3  10       26.65       24.06      3.28 o
  -2  -3  10      145.97      170.75      5.17 o
  -1  -3  10      192.31      177.58      3.75 o
   0  -3  10       21.28       28.43      2.47 o
   1  -3  10      192.18      191.21      6.48 o
   2  -3  10        2.75        6.84      2.09 o
   3  -3  10      757.69      740.41     13.52 o
   4  -3  10      390.67      372.19     10.87 o
   5  -3  10     1057.29     1075.35     19.87 o
   6  -3  10      114.78      124.83     10.98 o
   7  -3  10       63.49       59.68     12.04 o
   8  -3  10      214.23      193.52     19.74 o
  -8  -2  10       56.88       79.78     20.72 o
  -7  -2  10        0.25        2.28      8.29 o
  -6  -2  10      514.25      522.50     29.18 o
  -5  -2  10      577.34      611.72     15.63 o
  -4  -2  10      160.49      161.11      6.37 o
  -3  -2  10      246.06      237.54      6.92 o
  -2  -2  10      639.50      594.51     12.36 o
  -1  -2  10      470.51      451.75      7.16 o
   0  -2  10      384.60      382.95      5.39 o
   1  -2  10      121.19      135.49      3.64 o
   2  -2  10     2388.97     2385.45     29.52 o
   3  -2  10     1750.86     1676.67     33.96 o
   4  -2  10     2919.82     2968.51     48.62 o
   5  -2  10       66.64       69.84      8.13 o
   6  -2  10      416.83      388.87     16.57 o
   7  -2  10        0.28        2.56      7.88 o
   8  -2  10      160.95      145.26     17.78 o
  -8  -1  10       68.41       60.78     19.69 o
  -7  -1  10       12.85        7.60     11.74 o
  -6  -1  10      444.97      398.20     29.01 o
  -5  -1  10      640.71      599.47     20.53 o
  -4  -1  10     2926.25     3052.63     36.42 o
  -3  -1  10      375.08      360.85      6.36 o
  -2  -1  10      568.85      537.65      9.38 o
  -1  -1  10     3515.33     3375.26     72.23 o
   0  -1  10      350.41      391.85      9.98 o
   1  -1  10       16.91       31.52      2.17 o
   2  -1  10       31.43       46.13      2.82 o
   3  -1  10     6463.55     6719.17    100.84 o
   4  -1  10     2597.05     2555.51     41.81 o
   5  -1  10     1325.57     1250.91     29.22 o
   6  -1  10       48.84       37.90      7.63 o
   7  -1  10       12.62       23.84      9.87 o
   8  -1  10       60.60       86.67     14.95 o
  -8   0  10      467.67      467.28     37.64 o
  -7   0  10      144.47      147.12     22.45 o
  -6   0  10      567.53      530.13     32.81 o
  -5   0  10      806.45      795.80     18.66 o
  -4   0  10       27.95       23.81      2.66 o
  -3   0  10     2021.63     2175.90     21.30 o
  -2   0  10     7190.54     7406.39     92.61 o
  -1   0  10     1817.69     1768.34     26.84 o
   0   0  10      519.98      536.63     12.77 o
   1   0  10       43.96       43.61      3.39 o
   2   0  10      903.80      927.39     14.28 o
   3   0  10     3192.65     3101.51     39.10 o
   4   0  10     1243.84     1250.18     15.22 o
   5   0  10      288.35      329.64     14.73 o
   6   0  10      980.81      994.96     25.44 o
   7   0  10        4.68        5.29      8.21 o
   8   0  10       32.93       34.43     12.07 o
  -8   1  10      280.11      310.14     32.81 o
  -7   1  10       14.97       -1.38     11.05 o
  -6   1  10      186.79      199.27     22.10 o
  -5   1  10       79.35       87.53      9.83 o
  -4   1  10      973.21      989.29     19.34 o
  -3   1  10      218.67      223.16      4.75 o
  -2   1  10      869.11      876.02     17.76 o
  -1   1  10     2074.61     2166.52     34.03 o
   0   1  10     1672.02     1771.29     43.49 o
   1   1  10      817.94      825.22     21.93 o
   2   1  10     2503.37     2428.68     60.91 o
   3   1  10     1145.65     1092.03     19.96 o
   4   1  10      250.24      275.23      9.67 o
   5   1  10       27.78       35.61      7.36 o
   6   1  10      234.22      255.32     14.70 o
   7   1  10      178.10      173.42     17.54 o
   8   1  10       19.55       34.36     12.43 o
  -8   2  10       19.32       24.18     15.54 o
  -7   2  10        2.76        4.49     11.40 o
  -6   2  10        0.35        2.07      8.98 o
  -5   2  10       21.44       24.31      7.03 o
  -4   2  10      619.66      634.16     27.63 o
  -3   2  10      174.58      181.91      4.98 o
  -2   2  10      177.87      160.49      5.43 o
  -1   2  10      202.28      185.43      6.31 o
   0   2  10      423.37      422.04     12.55 o
   1   2  10     2059.69     2080.48     56.44 o
   2   2  10      140.11      127.19      4.71 o
   3   2  10      318.75      315.58     11.69 o
   4   2  10      297.84      266.57     11.13 o
   5   2  10     1968.23     1954.53     34.06 o
   6   2  10     1143.56     1091.06     27.98 o
   7   2  10        1.21        0.97      8.89 o
   8   2  10      151.40      166.57     19.63 o
  -8   3  10       72.57       68.04     20.03 o
  -7   3  10      183.70      209.64     26.94 o
  -6   3  10       22.81       25.56     13.12 o
  -5   3  10      214.27      214.22     14.60 o
  -4   3  10      101.49       87.18      9.98 o
  -3   3  10      930.61      926.79     16.95 o
  -2   3  10      566.60      531.65     10.57 o
  -1   3  10      418.45      359.52      7.63 o
   0   3  10     1080.10     1061.76     24.46 o
   1   3  10       25.56       50.59      3.21 o
   2   3  10      576.08      572.71     15.38 o
   3   3  10      894.00      853.02     25.61 o
   4   3  10      519.60      506.25     20.09 o
   5   3  10     1182.28     1108.84     27.21 o
   6   3  10      535.25      491.53     20.31 o
   7   3  10      403.56      363.47     25.15 o
  -8   4  10        9.62       18.30     15.20 o
  -7   4  10       23.72       21.41     14.51 o
  -6   4  10      624.72      578.14     37.64 o
  -5   4  10       43.93       38.59      9.00 o
  -4   4  10      242.38      229.79     24.52 o
  -3   4  10      628.88      631.20     17.96 o
  -2   4  10     2114.14     2154.13     41.40 o
  -1   4  10      149.34      151.15      5.06 o
   0   4  10      240.55      225.26      7.77 o
   1   4  10      426.40      494.38     14.37 o
   2   4  10      180.76      186.35      6.79 o
   3   4  10      503.80      500.54     19.47 o
   4   4  10     1375.50     1306.29     29.23 o
   5   4  10     1456.07     1389.81     42.51 o
   6   4  10      215.49      192.35     14.74 o
   7   4  10        1.93        8.84     10.77 o
  -7   5  10      111.58       98.77     21.76 o
  -6   5  10      634.03      598.51     40.41 o
  -5   5  10     1287.77     1260.65     56.12 o
  -4   5  10        0.89        5.86      6.69 o
  -3   5  10      371.77      360.67     13.06 o
  -2   5  10     2387.00     2332.45     75.77 o
  -1   5  10     1042.49      974.58     41.04 o
   0   5  10      690.39      667.71     23.58 o
   1   5  10       24.45       40.36      4.54 o
   2   5  10      183.01      167.76      7.78 o
   3   5  10       29.20       26.18      5.21 o
   4   5  10      284.19      282.01     13.25 o
   5   5  10      702.50      696.13     27.81 o
   6   5  10      705.37      720.54     26.18 o
   7   5  10       20.42       20.62     13.06 o
  -7   6  10     1233.52     1183.21     60.44 o
  -6   6  10      259.23      241.75     27.97 o
  -5   6  10        4.44        2.74      6.11 o
  -4   6  10      357.51      332.91     16.66 o
  -3   6  10      101.14      107.63      8.45 o
  -2   6  10      629.83      634.83     17.18 o
  -1   6  10     1733.54     1673.52     58.23 o
   0   6  10       52.15       55.97      5.61 o
   1   6  10        1.77        3.99      4.20 o
   2   6  10        4.90       15.84      4.93 o
   3   6  10       10.18       11.33      4.98 o
   4   6  10      248.72      274.69     13.94 o
   5   6  10      417.19      428.12     24.45 o
   6   6  10       61.56       52.41     15.01 o
  -6   7  10      106.54      102.40     16.10 o
  -5   7  10      117.41      112.86     12.36 o
  -4   7  10        2.62        3.67      6.76 o
  -3   7  10      372.51      392.40     15.13 o
  -2   7  10       69.65       72.52     11.40 o
  -1   7  10      426.71      429.48     17.90 o
   0   7  10      292.17      322.71     15.99 o
   1   7  10      624.22      602.08     17.92 o
   2   7  10       54.71       71.51      8.51 o
   3   7  10        0.06        4.57      5.88 o
   4   7  10        0.61       -1.58      9.87 o
   5   7  10      526.46      522.12     35.75 o
  -5   8  10       19.47       27.57      9.70 o
  -4   8  10        4.83        3.27      7.49 o
  -3   8  10       39.75       27.12     10.87 o
  -2   8  10      236.35      259.48     15.83 o
  -1   8  10      415.87      446.16     19.78 o
   0   8  10     1345.72     1322.96     48.98 o
   1   8  10      744.32      738.53     25.32 o
   2   8  10      533.51      544.35     21.95 o
   3   8  10       84.57       83.66     12.20 o
   4   8  10       51.72       84.51     13.05 o
  -4   9  10        1.48        2.70      8.48 o
  -3   9  10       17.51       26.92     11.96 o
  -2   9  10      164.76      169.82     14.66 o
  -1   9  10      293.87      291.18     24.18 o
   0   9  10      694.66      666.18     62.34 o
   1   9  10      834.17      832.39     56.47 o
   2   9  10        1.53        1.87     11.43 o
   3   9  10        1.28        4.41     11.63 o
  -2  10  10      666.45      697.22     34.64 o
  -1  10  10      671.25      700.92     35.04 o
   0  10  10      357.33      344.07     30.22 o
  -1 -10  11      205.78      248.22     24.41 o
   0 -10  11       12.45        4.21     13.18 o
   1 -10  11      169.90      197.90     22.40 o
  -3  -9  11      306.86      310.64     25.64 o
  -2  -9  11      499.96      525.46     30.23 o
  -1  -9  11      215.61      222.92     21.49 o
   0  -9  11       72.05       90.43     16.17 o
   1  -9  11       61.96       53.09     11.70 o
   2  -9  11      268.20      262.16     18.47 o
   3  -9  11      462.36      409.17     33.92 o
   4  -9  11      351.66      338.79     25.76 o
  -5  -8  11       17.08       21.21     13.67 o
  -4  -8  11       59.29       56.09     15.25 o
  -3  -8  11       27.91       36.18     10.02 o
  -2  -8  11      457.50      497.60     18.79 o
  -1  -8  11      350.48      374.33     18.05 o
   0  -8  11      472.28      497.99     16.45 o
   1  -8  11       91.05       94.95     10.35 o
   2  -8  11       27.56       32.46      8.20 o
   3  -8  11      149.62      159.25     12.42 o
   4  -8  11       15.32        8.04     10.74 o
   5  -8  11      184.72      135.73     25.21 o
  -5  -7  11        3.56        5.07     10.85 o
  -4  -7  11        2.20        2.51      5.87 o
  -3  -7  11      411.54      398.66     16.07 o
  -2  -7  11      889.76      880.94     22.42 o
  -1  -7  11       54.44       47.24      7.49 o
   0  -7  11      452.42      472.93     15.00 o
   1  -7  11      140.41      141.89     10.58 o
   2  -7  11       12.90       25.22      6.94 o
   3  -7  11        7.19       13.89      6.30 o
   4  -7  11       35.96       43.46     11.47 o
   5  -7  11      146.80      162.40     17.67 o
   6  -7  11      214.65      166.12     27.63 o
  -6  -6  11       11.12       11.75     11.04 o
  -5  -6  11       52.39       64.64     13.99 o
  -4  -6  11       19.54       24.85      5.73 o
  -3  -6  11      283.96      296.65     11.72 o
  -2  -6  11      718.43      700.39     16.27 o
  -1  -6  11      661.10      652.73     14.75 o
   0  -6  11      185.44      199.65      8.39 o
   1  -6  11      234.81      239.38      7.62 o
   2  -6  11      401.85      399.07     11.47 o
   3  -6  11       86.85       81.34      7.08 o
   4  -6  11      189.88      169.54     16.11 o
   5  -6  11       71.06       86.76     13.42 o
   6  -6  11       95.32       89.10     21.41 o
  -7  -5  11      150.18      158.00     21.24 o
  -6  -5  11       27.26       24.88      9.00 o
  -5  -5  11      350.79      355.57     17.28 o
  -4  -5  11       12.06       17.61      4.57 o
  -3  -5  11      639.47      652.54     16.32 o
  -2  -5  11      502.07      521.82     11.73 o
  -1  -5  11     1717.89     1662.64     28.05 o
   0  -5  11      771.89      747.66     12.41 o
   1  -5  11      308.09      316.28      8.01 o
   2  -5  11       37.83       37.08      3.93 o
   3  -5  11       15.18       13.52      4.50 o
   4  -5  11      215.74      201.76     10.85 o
   5  -5  11      824.97      811.08     31.60 o
   6  -5  11      188.35      164.39     25.21 o
   7  -5  11        2.74        3.80     14.16 o
  -7  -4  11       29.50       47.68     12.14 o
  -6  -4  11     2718.06     2625.01     41.99 o
  -5  -4  11      117.89      123.42     11.03 o
  -4  -4  11        3.94        5.12      3.57 o
  -3  -4  11       56.28       59.00      4.99 o
  -2  -4  11      575.42      541.50      9.67 o
  -1  -4  11     3041.95     2863.15     50.34 o
   0  -4  11     3439.33     3320.68     51.30 o
   1  -4  11      250.48      266.72      6.91 o
   2  -4  11      170.65      165.78     10.26 o
   3  -4  11      972.81      915.40     15.52 o
   4  -4  11       52.25       56.81      5.45 o
   5  -4  11      430.05      384.78     21.00 o
   6  -4  11      143.24      145.40     23.14 o
   7  -4  11      342.72      356.07     34.88 o
  -8  -3  11      112.89      140.22     25.21 o
  -7  -3  11     1075.60     1036.30     35.27 o
  -6  -3  11      962.42      944.65     25.12 o
  -5  -3  11      855.30      866.10     22.33 o
  -4  -3  11        9.96       12.70      3.72 o
  -3  -3  11      373.21      392.04      8.97 o
  -2  -3  11     2392.44     2268.30     40.87 o
  -1  -3  11     1331.46     1226.31     18.59 o
   0  -3  11     2532.01     2423.17     40.04 o
   1  -3  11     2173.09     2149.16     43.53 o
   2  -3  11      167.75      151.44      5.28 o
   3  -3  11      120.52      124.68      5.31 o
   4  -3  11       77.91       81.69      5.53 o
   5  -3  11      592.54      595.84     22.33 o
   6  -3  11      454.72      448.42     19.98 o
   7  -3  11      186.12      222.13     18.83 o
   8  -3  11      377.28      394.06     39.03 o
  -8  -2  11      322.79      286.31     31.77 o
  -7  -2  11      308.10      300.68     19.78 o
  -6  -2  11      907.59      864.62     22.95 o
  -5  -2  11      700.36      630.54     19.24 o
  -4  -2  11        2.98       10.15      3.36 o
  -3  -2  11       30.04       30.94      3.94 o
  -2  -2  11     2077.67     1995.32     32.94 o
  -1  -2  11     1712.16     1700.29     29.72 o
   0  -2  11        7.36       17.16      2.14 o
   1  -2  11      881.24      862.33     16.95 o
   2  -2  11     1075.98     1084.06     29.55 o
   3  -2  11       15.98       13.41      2.88 o
   4  -2  11      971.05      954.70     18.81 o
   5  -2  11       13.95       12.10      5.84 o
   6  -2  11        1.60       12.69      6.55 o
   7  -2  11       87.93       68.25     12.92 o
   8  -2  11      524.13      587.45     66.14 o
  -8  -1  11      113.49      150.23     24.87 o
  -7  -1  11      528.64      568.47     37.99 o
  -6  -1  11      215.98      238.11     16.31 o
  -5  -1  11       11.39       17.90      6.97 o
  -4  -1  11      114.55      123.13      6.68 o
  -3  -1  11        7.06        9.69      2.45 o
  -2  -1  11      889.70      907.01     13.78 o
  -1  -1  11     1042.17     1115.65     26.03 o
   0  -1  11     1346.61     1345.86     36.32 o
   1  -1  11     1737.52     1610.90     27.34 o
   2  -1  11       13.50        7.60      1.86 o
   3  -1  11     1601.68     1654.42     30.26 o
   4  -1  11       67.07       66.47      5.52 o
   5  -1  11        5.42       10.22      5.63 o
   6  -1  11       35.37       38.04      7.96 o
   7  -1  11      163.88      167.38     16.96 o
   8  -1  11       26.30       34.39     12.33 o
  -8   0  11       10.99       24.18     15.54 o
  -7   0  11      372.03      377.14     32.12 o
  -6   0  11      448.27      452.08     31.43 o
  -5   0  11       24.27       18.33      5.63 o
  -4   0  11       40.36       46.87      5.18 o
  -3   0  11        8.13       27.00      2.27 o
  -2   0  11       86.69      130.45      4.46 o
  -1   0  11     8315.77     8129.68    135.38 o
   0   0  11     1151.28     1087.87     25.98 o
   1   0  11     1512.06     1394.83     24.63 o
   2   0  11      574.07      562.84      8.53 o
   3   0  11      717.46      695.07     10.82 o
   4   0  11       13.02       17.92      3.13 o
   5   0  11      327.05      338.65     15.13 o
   6   0  11       78.04       81.91     10.32 o
   7   0  11      240.75      231.06     19.60 o
   8   0  11      279.31      286.07     23.32 o
  -8   1  11      110.52       80.47     20.38 o
  -7   1  11      973.81      999.14     49.73 o
  -6   1  11      137.30      141.25     20.38 o
  -5   1  11        3.22        6.60      8.12 o
  -4   1  11      524.54      575.31     20.03 o
  -3   1  11        0.75       25.32      3.14 o
  -2   1  11      879.22      907.43     21.68 o
  -1   1  11      367.28      382.56      8.70 o
   0   1  11     9228.39     9291.72    234.03 o
   1   1  11     1273.36     1200.97     30.91 o
   2   1  11      544.10      539.26     11.49 o
   3   1  11        1.67       -0.08      2.68 o
   4   1  11       37.21       35.98      5.94 o
   5   1  11        0.26       -2.05      5.23 o
   6   1  11       23.19       30.19      7.97 o
   7   1  11      158.69      163.06     17.32 o
   8   1  11      233.15      259.21     22.71 o
  -8   2  11      100.94       97.74     22.10 o
  -7   2  11      337.12      319.81     30.74 o
  -6   2  11     1175.03     1164.56     50.08 o
  -5   2  11      216.63      230.44     25.21 o
  -4   2  11      481.99      459.53     49.56 o
  -3   2  11       16.56       20.14      2.60 o
  -2   2  11      312.50      300.70      6.67 o
  -1   2  11       30.15       26.18      2.68 o
   0   2  11     2344.27     2260.72     68.00 o
   1   2  11     1802.00     1791.80     49.39 o
   2   2  11     1152.06     1144.54     30.45 o
   3   2  11      420.66      389.34     13.91 o
   4   2  11      239.97      240.65     11.06 o
   5   2  11      333.62      289.31     15.24 o
   6   2  11        0.23       -1.05      6.33 o
   7   2  11      287.94      287.09     21.97 o
   8   2  11      291.46      323.72     25.03 o
  -8   3  11       82.84       68.38     21.41 o
  -7   3  11      610.68      608.53     40.75 o
  -6   3  11      252.85      270.42     26.59 o
  -5   3  11      371.80      355.25     18.76 o
  -4   3  11      463.94      422.63     18.90 o
  -3   3  11      103.18      114.16      7.62 o
  -2   3  11      303.29      298.48      7.42 o
  -1   3  11      775.81      748.19     25.23 o
   0   3  11      803.19      804.18     22.50 o
   1   3  11      514.69      463.41     20.23 o
   2   3  11      519.83      466.05     15.94 o
   3   3  11      203.99      200.71      7.62 o
   4   3  11       96.38      128.86      7.62 o
   5   3  11       90.49      106.65     10.72 o
   6   3  11        1.25        1.13      6.95 o
   7   3  11      176.67      184.21     20.20 o
  -8   4  11       42.84       66.66     21.41 o
  -7   4  11     1069.23     1055.78     54.57 o
  -6   4  11      194.11      178.21     23.83 o
  -5   4  11      654.76      664.15     34.88 o
  -4   4  11      867.87      855.43     31.77 o
  -3   4  11       42.22       43.34      5.55 o
  -2   4  11       44.45       46.73      4.44 o
  -1   4  11      167.32      173.39      6.39 o
   0   4  11      126.66      121.17      5.58 o
   1   4  11      809.00      810.91     28.52 o
   2   4  11      299.73      306.87      9.18 o
   3   4  11     1037.84     1041.62     62.68 o
   4   4  11        2.69        6.98      5.14 o
   5   4  11       82.05      110.23     11.64 o
   6   4  11       18.17       16.45      8.31 o
   7   4  11       53.88       61.89     14.87 o
  -7   5  11       40.82       44.90     17.96 o
  -6   5  11      322.63      296.32     29.70 o
  -5   5  11     1558.17     1572.44     83.06 o
  -4   5  11     1763.57     1751.91     53.29 o
  -3   5  11      276.98      271.37     11.44 o
  -2   5  11      208.96      196.79     10.33 o
  -1   5  11        5.81        4.22      5.00 o
   0   5  11      497.14      494.88     18.94 o
   1   5  11       16.21       15.24      4.02 o
   2   5  11      353.03      356.96     11.53 o
   3   5  11        3.76        7.07      4.51 o
   4   5  11     1387.77     1302.88     30.56 o
   5   5  11       71.27       71.33     10.74 o
   6   5  11        2.31        6.88     11.09 o
  -7   6  11        1.14        2.07     13.81 o
  -6   6  11      303.61      291.83     30.74 o
  -5   6  11      253.84      265.64     15.93 o
  -4   6  11     1113.40     1044.44     27.69 o
  -3   6  11        8.92        9.24      4.97 o
  -2   6  11      216.81      217.14     11.40 o
  -1   6  11     1246.49     1227.10     36.14 o
   0   6  11       29.43       37.89      6.18 o
   1   6  11       46.45       46.02      5.83 o
   2   6  11      111.64       87.06      7.43 o
   3   6  11      415.52      406.15     13.69 o
   4   6  11      318.72      316.64     14.76 o
   5   6  11      388.53      384.46     25.15 o
   6   6  11       16.82       18.60     12.43 o
  -6   7  11      293.99      278.94     23.44 o
  -5   7  11     1358.10     1266.72     54.03 o
  -4   7  11      133.36      151.64     13.16 o
  -3   7  11       71.33       76.98     10.58 o
  -2   7  11       29.85       32.34      7.69 o
  -1   7  11       58.20       69.20      9.23 o
   0   7  11       32.52       38.41      8.38 o
   1   7  11      332.59      359.03     14.57 o
   2   7  11      288.50      287.42     22.28 o
   3   7  11      576.95      584.51     26.18 o
   4   7  11      159.66      158.47     14.15 o
   5   7  11        1.53        6.86     11.45 o
  -5   8  11      505.32      547.79     24.31 o
  -4   8  11      775.44      755.77     26.97 o
  -3   8  11      156.72      150.23     16.85 o
  -2   8  11      186.97      180.65     13.79 o
  -1   8  11      142.87      121.25     13.19 o
   0   8  11      638.92      626.36     42.06 o
   1   8  11       71.32      102.83     11.88 o
   2   8  11       60.79       66.40     11.16 o
   3   8  11      360.61      367.12     19.92 o
   4   8  11      143.48      163.94     15.59 o
  -4   9  11      370.85      374.96     25.87 o
  -3   9  11      236.08      244.61     21.97 o
  -2   9  11      155.75      149.81     17.95 o
  -1   9  11      345.76      332.34     24.66 o
   0   9  11       58.51       67.95     14.77 o
   1   9  11       38.26       82.85     16.07 o
   2   9  11      225.07      273.11     25.21 o
   3   9  11      173.18      130.89     31.08 o
  -3  -9  12        9.84       12.94     12.49 o
  -2  -9  12        3.65       -3.30     11.60 o
  -1  -9  12        3.57       20.83     13.13 o
   0  -9  12       17.58       18.85     12.32 o
   1  -9  12       66.91       79.69     13.15 o
   2  -9  12      182.77      192.19     16.74 o
   3  -9  12       88.42      120.29     14.75 o
  -4  -8  12       86.26      107.84     17.60 o
  -3  -8  12       15.44       16.20     13.12 o
  -2  -8  12        0.69        4.27      6.35 o
  -1  -8  12      244.65      237.36     13.91 o
   0  -8  12      205.45      222.54     12.05 o
   1  -8  12      146.57      159.31     12.26 o
   2  -8  12       88.81      106.01     10.96 o
   3  -8  12       90.29       87.60     11.81 o
   4  -8  12       50.92       43.75     12.81 o
   5  -8  12       78.00       84.27     22.10 o
  -5  -7  12      447.16      440.75     31.95 o
  -4  -7  12       69.28       80.05     10.27 o
  -3  -7  12        1.30        0.81      5.59 o
  -2  -7  12      969.35      956.86     23.60 o
  -1  -7  12        7.63        7.65      5.84 o
   0  -7  12      225.24      238.84     13.15 o
   1  -7  12      295.85      309.87     14.71 o
   2  -7  12      819.81      767.28     21.60 o
   3  -7  12      206.36      180.17     12.16 o
   4  -7  12      120.78      119.96     15.49 o
   5  -7  12       26.02       44.29     12.29 o
   6  -7  12        1.03        6.91     15.89 o
  -6  -6  12       64.84       58.01     14.49 o
  -5  -6  12      327.02      317.65     22.47 o
  -4  -6  12     1086.35     1120.83     23.01 o
  -3  -6  12      885.93      870.07     18.66 o
  -2  -6  12       10.80       10.53      4.56 o
  -1  -6  12       30.75       34.98      5.24 o
   0  -6  12      425.42      435.84     12.77 o
   1  -6  12       80.07       85.24      6.95 o
   2  -6  12      697.42      640.93     13.81 o
   3  -6  12      554.72      566.42     20.38 o
   4  -6  12      518.16      464.63     23.98 o
   5  -6  12       16.44       14.12      9.69 o
   6  -6  12        6.53        5.53     13.81 o
  -7  -5  12      142.48      144.02     25.90 o
  -6  -5  12      432.75      425.58     25.12 o
  -5  -5  12        2.08       11.93      9.62 o
  -4  -5  12      624.54      618.05     15.40 o
  -3  -5  12     1045.31     1040.07     19.02 o
  -2  -5  12        2.42       -0.69      3.42 o
  -1  -5  12        0.41        0.77      3.99 o
   0  -5  12      306.84      289.54      8.56 o
   1  -5  12      146.05      138.13      6.37 o
   2  -5  12      214.74      206.24      9.58 o
   3  -5  12      625.70      596.48     11.05 o
   4  -5  12        8.69       12.65      8.54 o
   5  -5  12     1349.45     1302.86     38.23 o
   6  -5  12      197.49      186.84     26.59 o
   7  -5  12       36.65       32.12     18.65 o
  -7  -4  12       52.37       42.70     12.43 o
  -6  -4  12       11.58       20.27      8.03 o
  -5  -4  12     1230.60     1215.47     30.40 o
  -4  -4  12      770.91      792.94     17.79 o
  -3  -4  12      193.49      180.85      8.15 o
  -2  -4  12      621.75      588.24     10.56 o
  -1  -4  12      364.64      309.41      7.76 o
   0  -4  12      523.34      539.18      9.74 o
   1  -4  12       18.34       18.61      3.25 o
   2  -4  12        6.11        9.49      3.39 o
   3  -4  12       87.67       88.48      5.72 o
   4  -4  12     3362.69     3205.05     74.30 o
   5  -4  12     1001.36      967.48     31.85 o
   6  -4  12      134.29      126.19     15.19 o
   7  -4  12        1.01      -11.05     11.74 o
  -8  -3  12        9.19       12.09     14.85 o
  -7  -3  12        0.13        4.66      8.79 o
  -6  -3  12       76.71       79.60      9.91 o
  -5  -3  12      473.63      466.45     17.40 o
  -4  -3  12      918.46      921.17     25.58 o
  -3  -3  12      107.55      115.92      5.78 o
  -2  -3  12      144.18      139.28      5.56 o
  -1  -3  12      919.99      907.20     13.45 o
   0  -3  12       17.29       16.70      3.05 o
   1  -3  12       42.03       39.17      3.21 o
   2  -3  12       94.03       99.39      5.55 o
   3  -3  12      454.97      452.69     10.16 o
   4  -3  12      570.00      618.90     14.56 o
   5  -3  12     2240.70     2232.10     48.03 o
   6  -3  12      252.44      275.72     19.32 o
   7  -3  12        2.59       13.47     14.51 o
  -8  -2  12       30.48       31.08     16.92 o
  -7  -2  12        2.41        4.49     11.74 o
  -6  -2  12      191.71      185.10     12.49 o
  -5  -2  12     1180.65     1127.16     20.62 o
  -4  -2  12      345.05      338.86      9.85 o
  -3  -2  12       20.08       19.95      3.72 o
  -2  -2  12      374.44      371.83      7.20 o
  -1  -2  12     1815.04     1798.51     23.14 o
   0  -2  12      208.73      200.81      5.45 o
   1  -2  12      619.73      664.50     14.87 o
   2  -2  12      913.31      882.52     17.15 o
   3  -2  12     2332.70     2364.90     48.13 o
   4  -2  12      556.81      540.03     14.51 o
   5  -2  12      153.10      159.92      9.27 o
   6  -2  12       11.52       21.26      7.16 o
   7  -2  12      316.30      303.96     28.49 o
   8  -2  12       22.81       41.78     12.45 o
  -8  -1  12       73.33       72.18     20.03 o
  -7  -1  12        6.03       13.12     13.12 o
  -6  -1  12       36.37       28.49      9.04 o
  -5  -1  12      543.33      537.16     16.78 o
  -4  -1  12     1065.37     1060.44     18.74 o
  -3  -1  12      554.67      538.83     10.17 o
  -2  -1  12     2755.60     2672.10     30.37 o
  -1  -1  12      133.55      137.73      4.11 o
   0  -1  12      735.91      721.97     16.12 o
   1  -1  12      550.99      584.99      9.86 o
   2  -1  12      676.42      681.02      8.17 o
   3  -1  12     1966.28     1893.83     33.19 o
   4  -1  12     1117.15     1104.92     29.46 o
   5  -1  12      415.58      431.91     16.60 o
   6  -1  12       27.78       35.35      7.82 o
   7  -1  12        9.15        8.49      8.88 o
   8  -1  12        0.07        3.58      9.87 o
  -8   0  12      180.84      149.54     24.87 o
  -7   0  12       36.18       26.59     14.51 o
  -6   0  12       73.88       66.57     10.50 o
  -5   0  12      684.40      689.23     23.65 o
  -4   0  12       14.69       23.43      4.47 o
  -3   0  12      459.73      440.95     12.48 o
  -2   0  12     5813.88     5798.41     81.64 o
  -1   0  12      400.83      392.09      9.10 o
   0   0  12      247.79      287.71      8.40 o
   1   0  12      289.60      297.60      7.01 o
   2   0  12       10.65       13.16      2.54 o
   3   0  12      182.82      176.32      5.07 o
   4   0  12      739.61      738.30     11.87 o
   5   0  12      402.31      407.10     16.66 o
   6   0  12      499.44      492.60     19.30 o
   7   0  12      567.19      559.49     28.03 o
   8   0  12       80.97       79.60     15.25 o
  -8   1  12       97.44      102.92     23.14 o
  -7   1  12      188.28      183.04     24.52 o
  -6   1  12       77.29       63.22     10.77 o
  -5   1  12      318.53      308.11     16.96 o
  -4   1  12      198.50      201.88     13.68 o
  -3   1  12      353.90      353.89      7.63 o
  -2   1  12     1380.26     1310.91     22.92 o
  -1   1  12      652.90      588.66     13.39 o
   0   1  12      492.79      464.49      8.84 o
   1   1  12      948.73      931.79     24.27 o
   2   1  12      950.57      972.90     22.76 o
   3   1  12      145.37      149.00      6.53 o
   4   1  12     1065.16     1023.09     27.07 o
   5   1  12     1561.92     1505.45     30.43 o
   6   1  12      534.28      525.92     20.34 o
   7   1  12      822.52      783.32     32.97 o
   8   1  12       59.55       49.56     13.92 o
  -8   2  12        6.98        1.04     13.81 o
  -7   2  12      108.74       92.56     19.69 o
  -6   2  12       11.94       15.89     12.09 o
  -5   2  12      968.57      985.83     28.88 o
  -4   2  12       80.16       91.68     10.47 o
  -3   2  12      926.24      974.03     17.75 o
  -2   2  12      581.31      545.11      9.32 o
  -1   2  12      790.09      791.79     23.31 o
   0   2  12      190.74      190.83      5.47 o
   1   2  12     1569.64     1583.56     38.52 o
   2   2  12        1.55        0.20      2.94 o
   3   2  12      128.41      142.03      7.47 o
   4   2  12       30.84       28.51      5.99 o
   5   2  12     1178.21     1111.19     31.95 o
   6   2  12     1699.79     1564.83     34.19 o
   7   2  12      333.22      349.60     24.05 o
  -8   3  12       72.37       58.71     20.72 o
  -7   3  12      134.75      150.58     23.83 o
  -6   3  12     1533.22     1409.08     56.98 o
  -5   3  12      242.67      257.71     16.91 o
  -4   3  12     1728.55     1736.25    108.62 o
  -3   3  12        7.03        5.89      4.18 o
  -2   3  12      430.81      404.07     11.61 o
  -1   3  12      694.93      632.35     20.57 o
   0   3  12     3696.77     3815.75    114.11 o
   1   3  12       18.76       17.76      2.77 o
   2   3  12        1.21        6.95      3.24 o
   3   3  12       40.32       46.52      4.84 o
   4   3  12       33.85       40.07      7.92 o
   5   3  12      241.37      229.47     14.72 o
   6   3  12      362.87      375.83     19.10 o
   7   3  12      406.48      380.16     25.76 o
  -8   4  12      236.63      246.24     31.77 o
  -7   4  12      481.51      397.51     35.23 o
  -6   4  12       42.40       38.68     15.20 o
  -5   4  12       27.00       26.76      8.91 o
  -4   4  12       30.83       30.32      8.67 o
  -3   4  12      404.62      379.31     12.36 o
  -2   4  12     1979.49     1946.47     54.93 o
  -1   4  12      300.00      283.46      9.92 o
   0   4  12       32.81       37.29      3.98 o
   1   4  12       51.90       63.26      4.60 o
   2   4  12       12.66       16.70      4.49 o
   3   4  12      132.46      130.35      7.92 o
   4   4  12      600.94      578.19     28.81 o
   5   4  12      506.96      530.91     22.41 o
   6   4  12      115.99      122.57     13.18 o
   7   4  12        8.07       17.78     11.68 o
  -7   5  12      202.78      183.73     27.97 o
  -6   5  12       22.95       26.94     14.85 o
  -5   5  12       17.70       23.56      8.98 o
  -4   5  12      671.26      661.83     21.71 o
  -3   5  12      289.33      290.42     11.91 o
  -2   5  12      942.25      905.65     19.64 o
  -1   5  12     1247.45     1203.68     29.69 o
   0   5  12       68.79       73.61      8.66 o
   1   5  12      376.94      351.64     10.18 o
   2   5  12        3.04        1.76      4.07 o
   3   5  12        0.70       -2.22      4.11 o
   4   5  12      114.81      123.09     11.37 o
   5   5  12      273.48      275.41     17.62 o
   6   5  12      305.52      264.34     23.18 o
  -7   6  12      306.91      257.99     33.15 o
  -6   6  12      223.47      263.51     30.74 o
  -5   6  12       25.04       29.17      8.67 o
  -4   6  12        3.76        5.39      6.16 o
  -3   6  12       81.20       74.48      7.69 o
  -2   6  12      461.56      461.97     15.56 o
  -1   6  12       11.48       10.80      6.03 o
   0   6  12     4043.78     3953.33    108.17 o
   1   6  12     3391.27     3348.69     85.51 o
   2   6  12       47.49       61.62      6.77 o
   3   6  12       87.81       90.70      7.97 o
   4   6  12       74.24       87.85      9.57 o
   5   6  12       97.23       78.61     15.44 o
   6   6  12       27.87       30.71     15.20 o
  -6   7  12      356.30      351.28     25.76 o
  -5   7  12      113.67      116.01     12.76 o
  -4   7  12       11.19       14.55      7.59 o
  -3   7  12      187.82      191.74     14.48 o
  -2   7  12       55.26       53.35      8.65 o
  -1   7  12      916.00      946.41     26.31 o
   0   7  12      902.77      917.24     46.09 o
   1   7  12     1617.68     1563.26     79.09 o
   2   7  12      288.30      274.97     13.95 o
   3   7  12       70.14       80.54     10.90 o
   4   7  12       41.34       31.09      9.86 o
   5   7  12      267.46      263.39     23.59 o
  -5   8  12       32.65       36.44     12.09 o
  -4   8  12       29.89       33.58     10.00 o
  -3   8  12       26.76       24.24     11.23 o
  -2   8  12       98.47       96.19     11.30 o
  -1   8  12      128.97      142.30     15.63 o
   0   8  12     1323.84     1359.09     83.25 o
   1   8  12      174.01      194.04     19.01 o
   2   8  12      268.33      255.28     21.24 o
   3   8  12       58.96       50.69     11.20 o
   4   8  12        7.36       -3.63     11.70 o
  -4   9  12       64.03       85.65     22.10 o
  -3   9  12        9.36        7.25     10.99 o
  -2   9  12      286.24      323.32     24.28 o
  -1   9  12       23.30       31.82     13.06 o
   0   9  12      661.39      658.97     32.85 o
   1   9  12       98.58       97.81     16.87 o
   2   9  12      185.55      224.48     21.81 o
  -3  -9  13      366.82      398.78     28.07 o
  -2  -9  13      313.94      325.91     26.36 o
  -1  -9  13      454.92      419.03     28.45 o
   0  -9  13       89.55      105.98     17.95 o
   1  -9  13        0.79        1.89      9.07 o
   2  -9  13        0.07       -5.82      9.02 o
   3  -9  13       69.58       87.17     13.62 o
  -4  -8  13        5.42        5.70     12.56 o
  -3  -8  13       63.23       71.23     15.49 o
  -2  -8  13     1215.01     1239.68     42.10 o
  -1  -8  13       59.60       52.48     13.62 o
   0  -8  13     1135.79     1137.16     31.81 o
   1  -8  13      281.48      298.88     17.99 o
   2  -8  13       72.80       67.37     11.14 o
   3  -8  13      251.46      265.08     18.14 o
   4  -8  13       89.59      139.50     21.41 o
  -5  -7  13      458.18      491.89     29.55 o
  -4  -7  13        5.69        3.80      6.30 o
  -3  -7  13      228.19      220.90     13.09 o
  -2  -7  13       87.01       68.34      9.96 o
  -1  -7  13      533.76      529.71     21.17 o
   0  -7  13     1464.88     1454.49     37.19 o
   1  -7  13      256.22      251.58     13.77 o
   2  -7  13       96.63       99.31     10.06 o
   3  -7  13        6.97       14.49      6.90 o
   4  -7  13        2.66        9.19      9.51 o
   5  -7  13       49.96       66.66     20.03 o
  -6  -6  13      135.93      122.82     17.92 o
  -5  -6  13      172.19      162.93     18.30 o
  -4  -6  13      132.24      143.48     10.67 o
  -3  -6  13        1.76        4.94      4.92 o
  -2  -6  13      330.76      325.48     12.09 o
  -1  -6  13      636.92      660.70     16.12 o
   0  -6  13      169.50      198.30      9.44 o
   1  -6  13     1191.14     1171.98     20.06 o
   2  -6  13        3.09       11.92      6.00 o
   3  -6  13      379.10      348.00     16.86 o
   4  -6  13      182.81      188.98     17.58 o
   5  -6  13       49.51       54.53     12.56 o
   6  -6  13       35.96       26.25     16.23 o
  -7  -5  13      166.93      195.13     28.67 o
  -6  -5  13      105.29      107.68     17.79 o
  -5  -5  13      486.31      477.36     25.27 o
  -4  -5  13      138.87      151.59     10.35 o
  -3  -5  13       47.43       45.17      6.86 o
  -2  -5  13      627.92      612.10     14.26 o
  -1  -5  13      252.23      254.11     10.17 o
   0  -5  13     1208.15     1162.04     19.02 o
   1  -5  13      379.01      348.27      9.42 o
   2  -5  13      216.62      211.63      8.00 o
   3  -5  13      224.70      249.65     10.68 o
   4  -5  13      429.93      419.35     22.70 o
   5  -5  13      263.81      266.55     19.52 o
   6  -5  13       57.27       70.11     19.69 o
   7  -5  13      313.40      310.14     34.19 o
  -7  -4  13      235.59      232.37     19.98 o
  -6  -4  13      820.66      807.04     24.95 o
  -5  -4  13        3.71        2.03      6.47 o
  -4  -4  13      471.58      472.43     14.93 o
  -3  -4  13      817.44      813.39     18.26 o
  -2  -4  13      305.69      316.46      8.47 o
  -1  -4  13      909.44      866.15     13.86 o
   0  -4  13     1485.32     1350.06     21.78 o
   1  -4  13       61.04       60.21      5.12 o
   2  -4  13      112.30      117.20      6.38 o
   3  -4  13       25.32       29.96      4.59 o
   4  -4  13       25.99       24.62      6.11 o
   5  -4  13      773.13      784.83     29.88 o
   6  -4  13      265.52      284.59     20.25 o
   7  -4  13       66.49       75.98     21.07 o
  -7  -3  13      530.62      537.98     26.50 o
  -6  -3  13      438.72      451.21     18.53 o
  -5  -3  13      269.84      306.33     14.90 o
  -4  -3  13       28.72       21.19      5.12 o
  -3  -3  13      265.71      285.20      9.33 o
  -2  -3  13      276.06      286.09      7.36 o
  -1  -3  13      119.19      106.81      4.13 o
   0  -3  13     3730.04     3552.38     48.53 o
   1  -3  13      655.24      655.62      9.83 o
   2  -3  13      184.70      166.63      7.01 o
   3  -3  13      189.35      185.87      7.66 o
   4  -3  13        2.99        0.98      4.77 o
   5  -3  13       65.08       60.10     10.75 o
   6  -3  13       55.14       73.06     13.99 o
   7  -3  13       69.35       91.18     21.76 o
  -8  -2  13      279.89      254.88     30.39 o
  -7  -2  13      422.13      402.35     33.15 o
  -6  -2  13      176.12      184.06     15.87 o
  -5  -2  13      557.97      594.50     17.95 o
  -4  -2  13        4.95       11.86      6.58 o
  -3  -2  13      101.78      111.42      5.91 o
  -2  -2  13       47.80       42.56      3.73 o
  -1  -2  13     1364.32     1323.65     15.33 o
   0  -2  13     3508.71     3417.50     56.25 o
   1  -2  13     2399.55     2428.37     48.91 o
   2  -2  13     1190.18     1175.66     25.82 o
   3  -2  13     1509.29     1482.23     31.12 o
   4  -2  13      471.93      492.80     14.76 o
   5  -2  13      108.10      105.99      8.25 o
   6  -2  13      257.41      257.46     17.22 o
   7  -2  13       79.18       85.43     13.78 o
  -8  -1  13      146.06      146.43     24.87 o
  -7  -1  13      387.89      349.51     30.74 o
  -6  -1  13      152.01      150.03     14.40 o
  -5  -1  13      314.06      333.28     14.08 o
  -4  -1  13      452.80      459.80     12.59 o
  -3  -1  13        1.66        2.58      2.75 o
  -2  -1  13       25.86       36.08      3.53 o
  -1  -1  13        3.35       14.16      2.36 o
   0  -1  13     3026.67     3018.41     54.91 o
   1  -1  13     2482.77     2374.94     37.71 o
   2  -1  13     1338.41     1294.81     18.32 o
   3  -1  13      457.16      461.27     14.59 o
   4  -1  13       42.75       45.02      6.01 o
   5  -1  13        0.72        2.08      5.42 o
   6  -1  13       59.18       59.29      8.94 o
   7  -1  13      200.71      190.24     18.27 o
   8  -1  13      116.79      128.35     17.69 o
  -8   0  13      154.73      149.54     25.90 o
  -7   0  13      105.75       72.18     18.30 o
  -6   0  13      504.22      510.40     22.81 o
  -5   0  13      570.67      597.21     22.47 o
  -4   0  13      108.44       88.35      6.88 o
  -3   0  13      141.85      145.61      5.23 o
  -2   0  13     2910.45     3057.39     50.00 o
  -1   0  13     3007.62     2967.34     54.33 o
   0   0  13      118.44       91.00      4.13 o
   1   0  13      185.90      183.42      5.20 o
   2   0  13     1561.65     1473.33     24.13 o
   3   0  13     1004.66     1026.70     18.39 o
   4   0  13      209.23      215.62      7.47 o
   5   0  13        0.68        2.52      5.75 o
   6   0  13       27.34       28.70      8.10 o
   7   0  13        5.84       -0.19      8.67 o
   8   0  13      129.27      155.84     19.17 o
  -8   1  13        4.51       -0.35     11.74 o
  -7   1  13      599.55      556.38     38.34 o
  -6   1  13      453.65      456.50     27.97 o
  -5   1  13      188.61      216.27     15.38 o
  -4   1  13        7.47        8.53      6.47 o
  -3   1  13      129.17      137.90      5.66 o
  -2   1  13       75.44       82.16      4.48 o
  -1   1  13      252.83      260.18      6.27 o
   0   1  13     3165.96     3082.59     66.78 o
   1   1  13      100.21       96.72      4.70 o
   2   1  13      312.07      285.43      7.37 o
   3   1  13       38.12       35.65      4.35 o
   4   1  13      141.86      155.16      9.34 o
   5   1  13       27.71       28.87      7.84 o
   6   1  13       76.27       61.26      9.82 o
   7   1  13       10.63        9.75     10.22 o
  -8   2  13       22.92       27.63     16.92 o
  -7   2  13       15.04       13.81     14.16 o
  -6   2  13     2616.98     2599.86     49.17 o
  -5   2  13      347.85      378.17     19.27 o
  -4   2  13      586.67      611.58     22.46 o
  -3   2  13      481.45      492.78     11.56 o
  -2   2  13      877.59      933.18     11.51 o
  -1   2  13      510.60      507.75     12.60 o
   0   2  13      981.51     1001.61     30.47 o
   1   2  13      103.69       92.87      4.32 o
   2   2  13     1061.16     1027.18     35.99 o
   3   2  13      765.32      787.25     30.10 o
   4   2  13      744.79      679.56     17.09 o
   5   2  13      124.93      123.38     11.43 o
   6   2  13        0.01        2.67      6.69 o
   7   2  13      180.68      168.96     19.04 o
  -8   3  13       60.83       59.06     21.07 o
  -7   3  13      761.16      679.67     44.55 o
  -6   3  13       94.20       96.88     12.69 o
  -5   3  13     2800.34     2792.30    143.50 o
  -4   3  13     5323.06     5305.52    167.16 o
  -3   3  13      427.67      397.84     17.75 o
  -2   3  13      112.75      107.21      6.18 o
  -1   3  13      718.93      655.01     15.08 o
   0   3  13       52.22       65.26      4.44 o
   1   3  13      195.75      204.05      6.64 o
   2   3  13      380.25      393.55     12.69 o
   3   3  13        7.18       12.25      4.49 o
   4   3  13      444.53      435.12     21.91 o
   5   3  13      191.35      202.19     14.40 o
   6   3  13       47.85       50.44      9.86 o
   7   3  13      166.36      154.40     18.68 o
  -7   4  13      158.23      153.69     25.21 o
  -6   4  13      622.48      564.67     39.37 o
  -5   4  13      377.37      396.26     20.98 o
  -4   4  13     1165.80     1153.22     32.71 o
  -3   4  13      760.17      760.48     20.44 o
  -2   4  13      205.23      205.28     10.16 o
  -1   4  13        1.79        2.32      3.81 o
   0   4  13      273.18      278.97     10.85 o
   1   4  13      234.39      242.97      8.27 o
   2   4  13       14.90       21.58      4.83 o
   3   4  13      828.42      864.26     37.35 o
   4   4  13      196.88      192.97     13.50 o
   5   4  13      693.35      706.05     32.18 o
   6   4  13      121.37      116.46     16.22 o
   7   4  13       92.91       92.97     17.34 o
  -7   5  13       28.45       27.97     16.23 o
  -6   5  13       55.48       53.88     17.96 o
  -5   5  13      699.40      739.91     29.20 o
  -4   5  13      918.61      892.47     44.21 o
  -3   5  13      485.71      488.50     24.53 o
  -2   5  13      136.19      133.08      8.95 o
  -1   5  13      522.20      518.29     18.37 o
   0   5  13      344.26      338.58     15.60 o
   1   5  13        8.36        7.10      3.92 o
   2   5  13      318.48      347.36     12.87 o
   3   5  13      799.15      720.54     20.78 o
   4   5  13     1069.89     1068.77     46.96 o
   5   5  13      337.30      373.05     19.85 o
   6   5  13      204.47      230.29     21.86 o
  -6   6  13       24.61       25.44     11.06 o
  -5   6  13      350.40      352.57     18.36 o
  -4   6  13      454.73      441.07     32.08 o
  -3   6  13      157.35      152.24     12.29 o
  -2   6  13     1658.21     1686.12     35.91 o
  -1   6  13      139.35      131.89     11.27 o
   0   6  13       81.82       90.35      8.23 o
   1   6  13      405.89      431.29     15.24 o
   2   6  13      921.91      897.23     29.42 o
   3   6  13       13.02       17.37      5.70 o
   4   6  13       16.11       21.14      8.39 o
   5   6  13      192.22      172.48     44.55 o
  -6   7  13       42.23       38.15     13.06 o
  -5   7  13      568.41      549.20     23.40 o
  -4   7  13      254.11      270.45     16.81 o
  -3   7  13       43.12       44.22      9.30 o
  -2   7  13       33.94       50.30      8.83 o
  -1   7  13      310.56      304.73     16.41 o
   0   7  13       82.58       84.48     11.93 o
   1   7  13      185.27      172.01     13.65 o
   2   7  13      219.09      213.90     15.25 o
   3   7  13        2.46        5.20      7.80 o
   4   7  13       67.75       87.53     12.15 o
   5   7  13      172.00      207.81     21.91 o
  -5   8  13      302.55      306.36     19.74 o
  -4   8  13       77.99       67.87     12.00 o
  -3   8  13      125.63      132.10     16.73 o
  -2   8  13      148.07      161.28     13.59 o
  -1   8  13       17.11       10.51      7.46 o
   0   8  13       11.14       16.34      8.01 o
   1   8  13        2.72        2.77      9.77 o
   2   8  13      144.83      148.99     19.69 o
   3   8  13       65.00       62.05     15.42 o
   4   8  13       91.43       82.15     13.08 o
  -3   9  13       82.54       96.57     16.80 o
  -2   9  13       39.17       43.22     13.67 o
  -1   9  13      210.15      207.59     20.90 o
   0   9  13        0.99        3.49     10.12 o
   1   9  13       51.84       28.26     13.57 o
   2   9  13      231.81      267.29     26.94 o
  -2  -9  14       45.21       76.63     17.26 o
  -1  -9  14      250.07      238.08     23.41 o
   0  -9  14       12.38        8.61     12.52 o
   1  -9  14        4.29        3.34      8.57 o
   2  -9  14        2.00        5.34      9.63 o
   3  -9  14      666.02      617.41     26.43 o
  -4  -8  14       53.47       65.29     16.52 o
  -3  -8  14      380.93      379.71     26.81 o
  -2  -8  14      508.82      503.57     29.28 o
  -1  -8  14      112.08      133.79     17.55 o
   0  -8  14       72.50       67.89     11.69 o
   1  -8  14        1.54        1.66      8.19 o
   2  -8  14      489.37      469.54     27.47 o
   3  -8  14       72.52       80.24     12.41 o
   4  -8  14      184.34      184.17     19.89 o
  -5  -7  14       86.18      107.49     17.43 o
  -4  -7  14      431.31      442.77     21.18 o
  -3  -7  14      116.03      126.87     13.41 o
  -2  -7  14        2.71        3.55      7.57 o
  -1  -7  14       56.74       47.76      9.80 o
   0  -7  14        3.54        4.11      6.55 o
   1  -7  14      295.37      307.34     15.10 o
   2  -7  14      503.17      470.45     18.00 o
   3  -7  14       57.12       47.72      8.57 o
   4  -7  14        2.42        4.49     14.16 o
   5  -7  14      304.97      307.72     34.19 o
  -6  -6  14        5.17        6.30     12.33 o
  -5  -6  14      503.29      509.24     28.20 o
  -4  -6  14      568.24      565.88     22.02 o
  -3  -6  14      571.35      581.97     23.62 o
  -2  -6  14       39.18       53.68      7.63 o
  -1  -6  14       75.98       83.50      7.56 o
   0  -6  14      123.36      121.51      8.49 o
   1  -6  14      118.78      102.51      9.53 o
   2  -6  14       56.22       63.35      8.45 o
   3  -6  14      397.58      373.51     17.74 o
   4  -6  14      134.62      140.32     15.72 o
   5  -6  14     1110.91     1006.21     36.99 o
   6  -6  14      228.14      249.35     31.77 o
  -6  -5  14      271.90      246.65     21.18 o
  -5  -5  14      361.90      348.41     22.82 o
  -4  -5  14      666.63      663.77     28.73 o
  -3  -5  14      674.64      660.80     18.14 o
  -2  -5  14      460.75      453.79     14.89 o
  -1  -5  14        3.41        8.85      4.50 o
   0  -5  14      122.68      124.39      7.76 o
   1  -5  14      158.64      148.19      8.21 o
   2  -5  14      335.58      349.82     12.57 o
   3  -5  14        7.37        9.73      6.60 o
   4  -5  14      982.51      938.73     38.16 o
   5  -5  14      932.36      916.24     33.85 o
   6  -5  14       74.55       40.41     17.96 o
  -7  -4  14        3.80       19.34     15.54 o
  -6  -4  14        5.40       -7.40     10.71 o
  -5  -4  14     1000.46      901.64     31.48 o
  -4  -4  14      972.45      957.67     23.86 o
  -3  -4  14       34.51       32.09      6.09 o
  -2  -4  14      346.17      362.73     12.83 o
  -1  -4  14      100.69      103.25      6.99 o
   0  -4  14     1229.37     1144.70     20.39 o
   1  -4  14      543.40      544.87     11.94 o
   2  -4  14      330.67      303.05     11.39 o
   3  -4  14      194.88      198.95     10.02 o
   4  -4  14     1165.00     1074.77     33.30 o
   5  -4  14      728.22      703.95     31.95 o
   6  -4  14      192.75      199.62     18.44 o
   7  -4  14       19.86       26.94     17.61 o
  -7  -3  14      280.20      267.66     28.67 o
  -6  -3  14       28.80       25.96      8.02 o
  -5  -3  14       48.41       51.40      8.30 o
  -4  -3  14      129.56      131.57      9.91 o
  -3  -3  14      851.72      880.97     15.86 o
  -2  -3  14      248.57      225.94      9.99 o
  -1  -3  14     1508.99     1403.15     28.51 o
   0  -3  14     1014.58      951.85     19.17 o
   1  -3  14        1.18        1.78      3.41 o
   2  -3  14       10.91       13.87      3.99 o
   3  -3  14       35.31       32.56      5.58 o
   4  -3  14      715.04      690.40     19.81 o
   5  -3  14     1581.42     1497.22     39.59 o
   6  -3  14      121.07      137.54     15.82 o
   7  -3  14      134.54      112.93     23.83 o
  -8  -2  14        7.63       21.76     16.23 o
  -7  -2  14      197.01      161.28     23.83 o
  -6  -2  14        1.44        3.75      8.12 o
  -5  -2  14      306.11      340.64     14.74 o
  -4  -2  14        4.08        5.86      6.26 o
  -3  -2  14      141.82      140.75      6.82 o
  -2  -2  14      109.02      111.19      5.86 o
  -1  -2  14     2234.56     2124.03     25.67 o
   0  -2  14      140.65      133.14      4.70 o
   1  -2  14      103.57      124.60      5.55 o
   2  -2  14       71.37       75.69      5.58 o
   3  -2  14      257.94      263.33      8.81 o
   4  -2  14      477.23      475.33     13.90 o
   5  -2  14       59.57       55.58      8.38 o
   6  -2  14       29.67       31.68     10.38 o
   7  -2  14      834.68      805.39     49.04 o
  -8  -1  14      500.40      527.72     40.75 o
  -7  -1  14       70.92       51.46     17.27 o
  -6  -1  14       16.31       19.13      8.40 o
  -5  -1  14      260.14      244.30     16.17 o
  -4  -1  14      283.94      290.42     10.66 o
  -3  -1  14      696.79      714.42     11.45 o
  -2  -1  14     1855.02     1862.88     18.80 o
  -1  -1  14     1188.84     1204.05     24.04 o
   0  -1  14      207.78      182.97      5.50 o
   1  -1  14        5.57       13.45      2.60 o
   2  -1  14       96.54      108.33      4.29 o
   3  -1  14      272.66      266.71      8.04 o
   4  -1  14      926.43      916.34     18.93 o
   5  -1  14      271.68      271.55     14.50 o
   6  -1  14      589.39      629.67     21.96 o
   7  -1  14      155.49      159.57     17.29 o
  -8   0  14      109.01      135.04     25.56 o
  -7   0  14        2.44        5.53     11.05 o
  -6   0  14      308.81      323.60     19.16 o
  -5   0  14       54.88       52.05      9.64 o
  -4   0  14        3.30        8.30      6.39 o
  -3   0  14       59.66       75.59      4.28 o
  -2   0  14      762.50      764.77     16.61 o
  -1   0  14     1616.37     1621.66     19.17 o
   0   0  14      157.31      146.21      5.14 o
   1   0  14      337.47      354.70      8.63 o
   2   0  14        9.59       13.53      3.15 o
   3   0  14       10.75       15.71      3.76 o
   4   0  14      397.24      378.57     15.54 o
   5   0  14      200.70      203.97     13.15 o
   6   0  14      922.25      911.73     26.39 o
   7   0  14      630.47      597.18     29.42 o
  -8   1  14      141.33      160.94     26.94 o
  -7   1  14      337.15      339.15     31.08 o
  -6   1  14       15.37       15.15      8.42 o
  -5   1  14       13.64       11.02      7.31 o
  -4   1  14      417.34      419.07     14.70 o
  -3   1  14      388.85      397.76      9.90 o
  -2   1  14       39.73       44.24      3.68 o
  -1   1  14     2607.61     2504.24     45.07 o
   0   1  14     1063.54     1047.46     26.75 o
   1   1  14     1856.56     1847.16     41.64 o
   2   1  14       67.75       74.87      4.70 o
   3   1  14       15.71       19.85      4.53 o
   4   1  14       35.92       36.67      7.50 o
   5   1  14     1734.15     1697.78     33.39 o
   6   1  14      180.75      210.82     14.98 o
   7   1  14      284.50      286.89     22.70 o
  -8   2  14        3.56        7.60     13.81 o
  -7   2  14      648.06      642.72     42.13 o
  -6   2  14      681.39      698.93     27.43 o
  -5   2  14        0.05       -6.73      6.73 o
  -4   2  14        0.76        6.25      7.43 o
  -3   2  14        2.03       10.00      3.87 o
  -2   2  14     2380.60     2292.09     55.22 o
  -1   2  14     2516.66     2407.78     54.35 o
   0   2  14      875.82      873.77     19.17 o
   1   2  14        3.80        3.20      2.74 o
   2   2  14      140.96      135.27      6.51 o
   3   2  14      101.81      109.14      8.00 o
   4   2  14     1501.88     1428.52     46.56 o
   5   2  14      314.78      317.28     20.81 o
   6   2  14      454.07      420.43     19.63 o
   7   2  14      911.70      975.37     38.09 o
  -8   3  14      313.20      310.48     35.23 o
  -7   3  14      409.06      378.86     35.23 o
  -6   3  14      113.91      127.54     14.35 o
  -5   3  14       75.79       69.32     10.87 o
  -4   3  14       55.87       68.68     10.74 o
  -3   3  14     2185.10     2218.95     53.64 o
  -2   3  14      426.02      403.90     10.59 o
  -1   3  14      124.21      131.36      6.71 o
   0   3  14     1851.09     1837.19     52.18 o
   1   3  14     1212.86     1171.34     30.45 o
   2   3  14      365.64      370.13     11.09 o
   3   3  14      173.96      168.67      8.73 o
   4   3  14        8.88       12.20      6.79 o
   5   3  14      107.74      109.92     11.72 o
   6   3  14      159.07      165.47     14.55 o
   7   3  14      384.30      357.66     32.29 o
  -7   4  14      353.16      359.18     34.54 o
  -6   4  14      167.24      166.02     16.31 o
  -5   4  14       18.41       15.00      8.51 o
  -4   4  14        4.06        5.40      6.96 o
  -3   4  14      131.00      124.78      8.46 o
  -2   4  14      451.95      440.55     13.90 o
  -1   4  14       33.08       44.63      5.71 o
   0   4  14      777.49      750.85     16.59 o
   1   4  14     2735.84     2714.75     63.59 o
   2   4  14     3141.98     3123.27    105.70 o
   3   4  14      141.37      139.38      8.34 o
   4   4  14      199.57      208.67     14.09 o
   5   4  14       32.86       26.59      9.00 o
   6   4  14        4.18        1.39     10.12 o
  -7   5  14      302.54      293.90     33.85 o
  -6   5  14       43.98       44.26     12.18 o
  -5   5  14       82.93      108.79     14.41 o
  -4   5  14       13.07       15.67      6.99 o
  -3   5  14      124.93      112.61     10.70 o
  -2   5  14      174.42      191.33     10.81 o
  -1   5  14      145.50      136.93     10.56 o
   0   5  14      833.09      825.25     32.60 o
   1   5  14      505.06      491.84     16.75 o
   2   5  14      170.91      171.87      9.21 o
   3   5  14      851.87      822.16     38.46 o
   4   5  14      183.12      193.53     14.80 o
   5   5  14       13.40       16.79     11.31 o
   6   5  14      348.80      366.56     27.46 o
  -6   6  14        8.16       25.38     11.48 o
  -5   6  14       13.27        7.95      7.64 o
  -4   6  14        4.33        3.17      6.62 o
  -3   6  14      135.90      128.32     11.94 o
  -2   6  14       80.07       78.67      9.45 o
  -1   6  14      243.18      259.96     14.66 o
   0   6  14      733.49      717.72     18.74 o
   1   6  14      480.86      500.09     21.58 o
   2   6  14      271.51      284.08     11.96 o
   3   6  14        4.21        7.07      5.28 o
   4   6  14       14.29        6.92     10.45 o
   5   6  14       98.97       86.94     16.32 o
  -5   7  14      555.90      562.15     33.68 o
  -4   7  14       99.54       89.66     11.66 o
  -3   7  14      428.40      403.84     35.40 o
  -2   7  14       54.02       58.08      9.50 o
  -1   7  14      677.86      675.99     23.66 o
   0   7  14      637.92      653.12     23.17 o
   1   7  14      904.83      866.01     65.45 o
   2   7  14      370.83      384.00     20.77 o
   3   7  14       28.53       37.49      9.48 o
   4   7  14      144.17      145.29     32.64 o
  -4   8  14      232.98      220.91     17.04 o
  -3   8  14       85.52       83.34     15.26 o
  -2   8  14        8.34        9.93      7.41 o
  -1   8  14      125.30      142.54     16.34 o
   0   8  14      977.39      954.02     82.71 o
   1   8  14      321.84      337.08     24.41 o
   2   8  14      442.42      426.84     38.34 o
   3   8  14       86.50       63.64     15.71 o
  -3   9  14      432.23      433.51     28.19 o
  -2   9  14       84.06       99.81     16.85 o
  -1   9  14       77.04       84.90     16.36 o
   0   9  14      426.69      471.64     48.87 o
   1   9  14       41.90       36.46     15.71 o
  -2  -9  15      245.78      269.18     25.37 o
  -1  -9  15      225.27      237.22     23.84 o
   0  -9  15      558.78      546.25     32.29 o
   1  -9  15       92.65       90.22     14.08 o
   2  -9  15        6.49        7.44      9.06 o
  -4  -8  15        7.22       10.98     13.62 o
  -3  -8  15        0.80       18.30     12.98 o
  -2  -8  15       99.77      114.52     17.40 o
  -1  -8  15      485.99      489.86     32.46 o
   0  -8  15      647.90      651.42     29.40 o
   1  -8  15       72.52       72.33     11.88 o
   2  -8  15      183.07      165.55     15.48 o
   3  -8  15        3.09       12.07      9.83 o
   4  -8  15        4.44        6.99     13.12 o
  -5  -7  15      462.89      486.29     29.65 o
  -4  -7  15      139.77      153.90     19.39 o
  -3  -7  15       86.04       90.06     12.42 o
  -2  -7  15      308.89      285.74     17.53 o
  -1  -7  15       13.01       16.52      6.98 o
   0  -7  15      876.44      867.81     23.48 o
   1  -7  15      418.71      421.05     17.03 o
   2  -7  15      610.51      567.39     19.68 o
   3  -7  15       72.66       72.54     11.03 o
   4  -7  15      112.00       83.58     20.72 o
   5  -7  15       12.11        8.98     15.20 o
  -6  -6  15      112.26      100.87     17.33 o
  -5  -6  15      323.04      318.67     24.16 o
  -4  -6  15      344.80      352.94     23.98 o
  -3  -6  15        0.03        2.78      6.89 o
  -2  -6  15       82.88      100.02     11.40 o
  -1  -6  15      990.91      956.88     23.43 o
   0  -6  15      137.35      142.39     10.54 o
   1  -6  15      929.97      943.57     22.92 o
   2  -6  15      326.84      326.48     14.60 o
   3  -6  15      306.40      317.63     17.34 o
   4  -6  15      168.53      155.87     18.30 o
   5  -6  15       56.99       52.15     18.99 o
   6  -6  15      186.22      167.16     27.97 o
  -6  -5  15       58.23       85.05     15.49 o
  -5  -5  15      336.63      355.75     23.32 o
  -4  -5  15       35.48       39.26     11.31 o
  -3  -5  15        3.38        7.91      5.65 o
  -2  -5  15       27.58       31.59      6.51 o
  -1  -5  15      289.12      284.60     11.21 o
   0  -5  15      652.92      669.48     15.61 o
   1  -5  15      308.95      303.36     11.22 o
   2  -5  15     1105.27     1082.05     21.27 o
   3  -5  15      207.95      219.83     13.94 o
   4  -5  15       21.32       19.31      9.89 o
   5  -5  15       27.37       17.71     13.47 o
   6  -5  15       97.91       92.21     22.45 o
  -6  -4  15       77.63       91.20     14.85 o
  -5  -4  15        6.08        4.35      9.10 o
  -4  -4  15      275.81      256.14     20.03 o
  -3  -4  15      409.85      405.72     14.61 o
  -2  -4  15       20.43       24.88      5.60 o
  -1  -4  15      510.13      544.55     13.72 o
   0  -4  15      671.43      688.35     28.84 o
   1  -4  15      993.78      948.08     20.19 o
   2  -4  15     1450.98     1407.58     23.34 o
   3  -4  15        4.62        9.81      4.83 o
   4  -4  15       89.39       77.61     12.07 o
   5  -4  15        0.49       11.03      9.03 o
   6  -4  15      225.92      231.09     19.89 o
   7  -4  15       40.64       45.59     20.03 o
  -7  -3  15        2.27       18.99     13.47 o
  -6  -3  15      341.30      340.54     26.94 o
  -5  -3  15      785.17      809.09     22.73 o
  -4  -3  15       56.93       45.40     11.57 o
  -3  -3  15       92.12       97.71      7.65 o
  -2  -3  15       88.35       96.63      7.44 o
  -1  -3  15        0.79        0.61      2.71 o
   0  -3  15     1309.71     1264.08     23.57 o
   1  -3  15     1836.13     1740.96     41.17 o
   2  -3  15      617.52      608.93     15.23 o
   3  -3  15       74.61       80.24      7.02 o
   4  -3  15      107.32      115.62      9.91 o
   5  -3  15        5.51        5.53      8.06 o
   6  -3  15       64.12       73.63     15.02 o
   7  -3  15       14.24       14.16     14.85 o
  -7  -2  15       11.06       14.16     13.81 o
  -6  -2  15      271.58      275.23     18.76 o
  -5  -2  15      808.48      805.62     27.19 o
  -4  -2  15      204.09      232.65     15.02 o
  -3  -2  15       40.53       40.22      4.78 o
  -2  -2  15        0.74        3.38      3.09 o
  -1  -2  15       98.44      103.98      4.95 o
   0  -2  15     1009.75      984.26     15.87 o
   1  -2  15     1753.65     1663.43     41.05 o
   2  -2  15      121.95      114.73      6.64 o
   3  -2  15     1819.89     1874.52     58.22 o
   4  -2  15        1.49        3.47      5.19 o
   5  -2  15      274.53      257.96     18.76 o
   6  -2  15      279.76      256.64     19.77 o
   7  -2  15        6.78       13.81     14.51 o
  -8  -1  15        1.35        8.29     13.47 o
  -7  -1  15      247.93      261.09     27.97 o
  -6  -1  15      307.19      320.93     19.74 o
  -5  -1  15     1409.35     1426.17     35.14 o
  -4  -1  15       77.33       77.52      8.01 o
  -3  -1  15      111.96      109.48      5.65 o
  -2  -1  15      777.55      785.08     12.91 o
  -1  -1  15      970.25      895.95     10.98 o
   0  -1  15     1164.11     1070.42     23.62 o
   1  -1  15      509.61      467.29      9.69 o
   2  -1  15     1807.79     1820.43     27.67 o
   3  -1  15      561.12      586.42     12.73 o
   4  -1  15      519.73      506.67     17.70 o
   5  -1  15      368.40      344.75     16.16 o
   6  -1  15        1.78       -2.59      6.64 o
   7  -1  15      150.00      124.68     24.52 o
  -8   0  15       54.24       55.26     19.69 o
  -7   0  15       14.04        8.98     12.43 o
  -6   0  15      427.73      419.26     21.97 o
  -5   0  15      538.08      535.76     22.59 o
  -4   0  15     2620.24     2601.21     44.02 o
  -3   0  15      804.54      770.97     17.54 o
  -2   0  15      307.45      301.50      7.70 o
  -1   0  15      964.19      972.56     20.33 o
   0   0  15      565.06      522.19     13.84 o
   1   0  15      424.67      402.69      8.35 o
   2   0  15     1073.33     1018.66     26.42 o
   3   0  15      743.89      736.69     21.75 o
   4   0  15      118.41      132.85     10.93 o
   5   0  15        1.93        1.57      6.24 o
   6   0  15       35.61       43.72      9.27 o
   7   0  15       19.00       19.67     10.74 o
  -8   1  15        0.49       -0.69     13.81 o
  -7   1  15      134.56      127.78     22.45 o
  -6   1  15       54.46       55.76     11.20 o
  -5   1  15     1141.03     1103.07     31.62 o
  -4   1  15     2001.96     1956.20     80.30 o
  -3   1  15     3133.28     3012.81     71.13 o
  -2   1  15      882.16      869.22     17.12 o
  -1   1  15       17.11       16.43      2.62 o
   0   1  15     1580.20     1520.61     44.02 o
   1   1  15       14.06       20.49      3.64 o
   2   1  15       36.85       40.64      4.08 o
   3   1  15      113.38      107.50      8.47 o
   4   1  15       16.11       19.01      6.60 o
   5   1  15      815.14      807.98     24.12 o
   6   1  15       35.82       35.93      8.99 o
   7   1  15       97.51      106.63     16.34 o
  -8   2  15        1.62        4.84     15.20 o
  -7   2  15        2.53       21.07     14.85 o
  -6   2  15      603.17      628.17     26.70 o
  -5   2  15     1111.06     1141.91     33.06 o
  -4   2  15      293.98      308.38     17.56 o
  -3   2  15      259.42      253.73      9.57 o
  -2   2  15      578.54      577.90     13.13 o
  -1   2  15      273.88      295.92     10.09 o
   0   2  15      105.90      116.32      6.04 o
   1   2  15      126.52      130.11      6.05 o
   2   2  15       85.79       81.47      5.57 o
   3   2  15      107.02      107.71      8.11 o
   4   2  15      642.90      639.52     22.66 o
   5   2  15      310.23      301.73     16.41 o
   6   2  15        8.88       13.30      7.85 o
   7   2  15      184.14      155.77     18.92 o
  -7   3  15      136.82      153.34     24.87 o
  -6   3  15       18.80       16.17      8.78 o
  -5   3  15      527.83      512.39     23.81 o
  -4   3  15      484.32      479.41     21.97 o
  -3   3  15      332.39      312.85     11.56 o
  -2   3  15      217.20      220.55      8.77 o
  -1   3  15       95.97      105.63      7.38 o
   0   3  15        7.58       10.33      4.11 o
   1   3  15        2.02       -0.94      3.44 o
   2   3  15      832.22      810.78     37.32 o
   3   3  15      195.87      211.75     11.01 o
   4   3  15      452.74      445.47     20.69 o
   5   3  15      295.50      292.62     22.73 o
   6   3  15       18.04        6.10      8.14 o
   7   3  15       80.38       91.53     16.48 o
  -7   4  15       40.69       41.44     17.96 o
  -6   4  15      537.93      563.52     32.12 o
  -5   4  15      369.12      380.86     21.83 o
  -4   4  15      299.69      282.19     15.35 o
  -3   4  15     1247.88     1210.80     41.13 o
  -2   4  15      424.82      410.63     13.66 o
  -1   4  15        1.55        2.00      5.18 o
   0   4  15       20.59       22.86      5.46 o
   1   4  15     1323.03     1311.19     38.53 o
   2   4  15     1850.62     1838.39     81.85 o
   3   4  15     1308.37     1262.37     59.42 o
   4   4  15       33.17       39.38      9.11 o
   5   4  15       48.38       54.21     10.21 o
   6   4  15       13.13       14.96     11.83 o
  -7   5  15      106.87      111.90     25.21 o
  -6   5  15       87.35       92.89     14.41 o
  -5   5  15      648.13      620.66     23.26 o
  -4   5  15      417.72      415.22     18.46 o
  -3   5  15     1509.62     1476.53     39.37 o
  -2   5  15      214.26      216.33     11.33 o
  -1   5  15      333.35      322.33     16.55 o
   0   5  15       21.57       25.42      5.85 o
   1   5  15       83.58       78.03      7.98 o
   2   5  15      491.98      489.03     14.15 o
   3   5  15      206.01      209.78     12.22 o
   4   5  15      768.94      741.13     56.91 o
   5   5  15      171.25      183.61     19.46 o
   6   5  15       89.66      101.74     17.32 o
  -6   6  15      211.72      218.62     21.12 o
  -5   6  15      229.11      227.05     16.07 o
  -4   6  15       40.35       42.84      9.08 o
  -3   6  15      240.82      238.49     15.68 o
  -2   6  15     1370.17     1416.56     53.70 o
  -1   6  15       17.16       16.41      6.78 o
   0   6  15       20.25       25.53      7.94 o
   1   6  15       50.75       45.45      9.12 o
   2   6  15      139.05      128.78     18.47 o
   3   6  15      122.14      130.74     10.89 o
   4   6  15      136.66      125.13     22.45 o
   5   6  15      179.27      162.18     20.20 o
  -5   7  15       33.07       36.97     10.08 o
  -4   7  15      236.99      249.32     16.88 o
  -3   7  15        2.48        7.97      7.41 o
  -2   7  15      144.15      132.93     12.40 o
  -1   7  15      178.98      174.26     13.78 o
   0   7  15      305.88      330.39     17.87 o
   1   7  15       42.51       44.23      9.34 o
   2   7  15      162.61      171.26     18.16 o
   3   7  15       58.89       64.93     15.89 o
   4   7  15      120.36      156.10     30.74 o
  -4   8  15      163.24      176.31     16.11 o
  -3   8  15      536.63      535.79     29.42 o
  -2   8  15       29.49       39.33      9.87 o
  -1   8  15       90.49       94.01     12.08 o
   0   8  15       65.34       83.69     14.77 o
   1   8  15      199.00      199.21     20.89 o
   2   8  15      125.73      141.06     18.43 o
   3   8  15       28.93       32.84     13.94 o
  -2   9  15      413.67      462.13     45.24 o
  -1   9  15      295.83      326.53     25.39 o
   0   9  15       71.37       72.90     15.87 o
   1   9  15       61.83       75.54     16.66 o
  -1  -9  16        2.08       -0.94     12.03 o
   0  -9  16       47.96       41.72     12.52 o
   1  -9  16       96.87       97.25     14.78 o
  -3  -8  16      614.56      617.89     33.52 o
  -2  -8  16      594.70      597.25     32.81 o
  -1  -8  16        4.75       14.26     12.52 o
   0  -8  16       50.39       53.17     11.75 o
   1  -8  16        0.42       -3.37      8.53 o
   2  -8  16       58.85       66.91     12.30 o
   3  -8  16        1.73        5.71      9.42 o
   4  -8  16      377.00      347.99     26.62 o
  -4  -7  16      442.35      412.24     27.70 o
  -3  -7  16      645.72      680.45     38.04 o
  -2  -7  16        6.90        3.92      8.13 o
  -1  -7  16        0.74        4.91      6.70 o
   0  -7  16      430.02      448.40     18.12 o
   1  -7  16       29.69       39.60      8.33 o
   2  -7  16      203.19      206.69     15.98 o
   3  -7  16       40.45       50.34     10.80 o
   4  -7  16       37.32       40.41     18.65 o
   5  -7  16      176.15      192.37     29.01 o
  -5  -6  16      268.22      248.37     22.16 o
  -4  -6  16      363.82      355.26     24.36 o
  -3  -6  16      960.10      967.00     40.45 o
  -2  -6  16        6.63        9.64      7.49 o
  -1  -6  16      110.49      122.47     10.52 o
   0  -6  16       12.90       21.85      7.19 o
   1  -6  16      147.90      167.36     13.11 o
   2  -6  16       78.70       72.87      9.18 o
   3  -6  16      328.26      317.15     17.79 o
   4  -6  16       39.47       40.75     12.14 o
   5  -6  16      121.88      115.01     24.18 o
  -6  -5  16        5.72       -5.02     10.77 o
  -5  -5  16       10.05       10.93     10.54 o
  -4  -5  16      133.62      147.38     16.21 o
  -3  -5  16      114.57      117.77      9.70 o
  -2  -5  16      481.50      483.48     15.84 o
  -1  -5  16      150.69      169.99      9.16 o
   0  -5  16      577.69      567.97     14.94 o
   1  -5  16      114.76      127.01      8.12 o
   2  -5  16       26.32       28.02      8.02 o
   3  -5  16       81.24       85.18     10.36 o
   4  -5  16     1328.82     1275.13     39.56 o
   5  -5  16      276.07      264.40     20.50 o
   6  -5  16       71.01       53.53     20.03 o
  -6  -4  16      405.91      415.35     24.76 o
  -5  -4  16       39.28       42.82     11.90 o
  -4  -4  16      121.59      135.64     15.19 o
  -3  -4  16      173.55      175.15     10.31 o
  -2  -4  16      483.71      503.90     15.28 o
  -1  -4  16      800.94      784.86     16.37 o
   0  -4  16       16.81       17.42      4.96 o
   1  -4  16      181.07      175.72      9.71 o
   2  -4  16      154.87      164.88      9.56 o
   3  -4  16      886.54      838.35     24.05 o
   4  -4  16      647.95      630.17     33.50 o
   5  -4  16      304.07      297.58     21.00 o
   6  -4  16      364.34      376.75     24.29 o
  -6  -3  16       57.36       53.88     18.65 o
  -5  -3  16        3.92        8.41      9.00 o
  -4  -3  16      317.51      296.72     18.78 o
  -3  -3  16     1328.93     1349.40     22.91 o
  -2  -3  16      156.76      147.24      8.85 o
  -1  -3  16      998.10      989.47     26.08 o
   0  -3  16      450.38      415.33     10.29 o
   1  -3  16      225.05      236.42     10.60 o
   2  -3  16      157.23      150.42      8.89 o
   3  -3  16      246.99      233.62     10.86 o
   4  -3  16       83.12       70.11     11.80 o
   5  -3  16     1216.14     1168.19     36.97 o
   6  -3  16      510.59      554.20     56.64 o
   7  -3  16      453.25      425.83     38.68 o
  -7  -2  16      146.02      156.45     23.83 o
  -6  -2  16        6.69       10.57      8.46 o
  -5  -2  16      213.79      214.65     16.37 o
  -4  -2  16       83.36       89.44     15.37 o
  -3  -2  16       60.08       67.66      5.66 o
  -2  -2  16      207.79      205.90      8.28 o
  -1  -2  16       49.45       48.95      4.56 o
   0  -2  16     2229.84     2177.48     50.12 o
   1  -2  16      321.47      325.43      9.87 o
   2  -2  16      501.11      479.53     15.55 o
   3  -2  16        7.25        5.88      4.58 o
   4  -2  16       12.91       11.93      6.12 o
   5  -2  16        8.19       10.62      8.42 o
   6  -2  16      501.89      457.89     25.61 o
   7  -2  16      895.25      859.26     53.19 o
  -7  -1  16       14.41       37.30     15.89 o
  -6  -1  16       69.49       74.82     12.18 o
  -5  -1  16      104.26      119.16     13.05 o
  -4  -1  16        3.50        9.57      5.63 o
  -3  -1  16      113.49      112.69      6.40 o
  -2  -1  16      563.15      575.27     11.65 o
  -1  -1  16      237.41      222.46      6.71 o
   0  -1  16     1153.45     1109.60     24.92 o
   1  -1  16       31.42       39.62      4.18 o
   2  -1  16     1015.45      973.19     19.42 o
   3  -1  16      179.98      188.77      8.46 o
   4  -1  16       93.97      103.37      8.29 o
   5  -1  16      369.58      367.42     18.90 o
   6  -1  16       88.29      109.28     14.89 o
   7  -1  16       38.96       44.90     19.34 o
  -7   0  16      103.01      115.35     21.76 o
  -6   0  16        1.29        6.10      7.80 o
  -5   0  16       12.12       15.13      8.05 o
  -4   0  16       27.60       37.76      8.71 o
  -3   0  16        5.96        8.83      4.95 o
  -2   0  16      932.69      904.96     14.51 o
  -1   0  16      548.92      537.01     11.98 o
   0   0  16     1052.41     1027.71     25.07 o
   1   0  16       96.41      115.61      5.45 o
   2   0  16       57.46       60.29      5.01 o
   3   0  16       78.41       78.35      6.26 o
   4   0  16      421.94      439.02     20.58 o
   5   0  16       72.57       76.00      9.84 o
   6   0  16      530.02      551.66     21.96 o
   7   0  16      332.43      363.11     24.78 o
  -7   1  16      510.79      562.94     39.37 o
  -6   1  16      124.78      134.97     14.52 o
  -5   1  16        1.72        9.53      7.03 o
  -4   1  16      712.38      753.17     25.74 o
  -3   1  16     1439.07     1396.00     24.08 o
  -2   1  16       79.52       71.73      5.03 o
  -1   1  16     1467.95     1462.55     24.80 o
   0   1  16      576.91      566.02     12.57 o
   1   1  16      740.45      703.28     16.71 o
   2   1  16      101.02      101.52      5.80 o
   3   1  16      260.05      274.06     12.10 o
   4   1  16      622.61      622.14     20.66 o
   5   1  16      255.94      253.61     15.32 o
   6   1  16       36.86       47.62      9.89 o
   7   1  16      465.84      456.25     27.70 o
  -7   2  16      839.89      855.81     49.39 o
  -6   2  16      527.46      533.00     28.49 o
  -5   2  16      195.03      213.00     16.96 o
  -4   2  16      106.94      112.97     12.33 o
  -3   2  16      292.21      289.01      9.59 o
  -2   2  16      300.66      278.08     10.22 o
  -1   2  16     1772.53     1690.79     53.13 o
   0   2  16      357.30      356.62     16.52 o
   1   2  16     1063.63     1041.84     31.24 o
   2   2  16     4398.15     4212.48    152.78 o
   3   2  16      563.65      559.30     18.00 o
   4   2  16        0.41       -1.66      5.99 o
   5   2  16      282.49      295.97     16.87 o
   6   2  16      721.87      683.85     25.11 o
   7   2  16      138.25      133.10     23.31 o
  -7   3  16      401.47      366.09     35.57 o
  -6   3  16      169.55      168.87     16.85 o
  -5   3  16       21.24       25.02      9.40 o
  -4   3  16      204.48      201.17     15.63 o
  -3   3  16      230.01      226.38     10.52 o
  -2   3  16      121.24      119.01      7.05 o
  -1   3  16      744.18      731.94     16.18 o
   0   3  16     1139.16     1074.45     30.56 o
   1   3  16      561.97      557.02     18.79 o
   2   3  16     1877.24     1809.97     76.73 o
   3   3  16       41.28       43.53      6.75 o
   4   3  16        0.70        1.79      6.51 o
   5   3  16        4.61        9.15      7.61 o
   6   3  16       93.18      100.19     15.75 o
  -7   4  16        4.52        9.67     14.85 o
  -6   4  16       81.28       82.97     13.67 o
  -5   4  16      131.74      119.75     14.16 o
  -4   4  16       12.29       17.21      6.90 o
  -3   4  16        0.27        3.45      5.63 o
  -2   4  16      376.40      331.70     12.77 o
  -1   4  16       96.78       92.07      9.06 o
   0   4  16        4.21        0.10      4.48 o
   1   4  16      522.08      496.90     19.99 o
   2   4  16     1502.48     1523.59     58.73 o
   3   4  16        2.14        9.61      5.70 o
   4   4  16        0.29       -0.78      6.63 o
   5   4  16        1.59       -1.58      9.54 o
   6   4  16       68.23       56.72     14.25 o
  -6   5  16        5.16        7.34      9.19 o
  -5   5  16      240.11      248.12     29.26 o
  -4   5  16      267.89      238.23     15.34 o
  -3   5  16        3.19        0.72      6.21 o
  -2   5  16      117.32      110.71      8.98 o
  -1   5  16        4.04        8.99      6.03 o
   0   5  16      553.41      530.81     23.53 o
   1   5  16      877.20      847.93     20.58 o
   2   5  16       24.24       32.50      6.72 o
   3   5  16      922.88      904.23     28.74 o
   4   5  16       56.35       68.07     13.57 o
   5   5  16       86.70       95.34     16.27 o
  -6   6  16       37.64       41.91     10.72 o
  -5   6  16      116.59      104.75     12.89 o
  -4   6  16        1.85        4.09      7.17 o
  -3   6  16      442.11      439.84     28.85 o
  -2   6  16      337.00      333.62     16.81 o
  -1   6  16      485.13      502.57     20.18 o
   0   6  16      339.64      358.97     17.56 o
   1   6  16      455.03      482.91     35.02 o
   2   6  16      552.65      498.99     29.16 o
   3   6  16       81.52       83.71     10.82 o
   4   6  16       87.22       75.78     15.24 o
   5   6  16       61.13       70.29     15.85 o
  -5   7  16       49.60       74.95     12.44 o
  -4   7  16      486.79      472.46     27.35 o
  -3   7  16        0.36        3.97      9.04 o
  -2   7  16       87.29       89.82     11.12 o
  -1   7  16      225.15      246.68     15.74 o
   0   7  16      589.95      608.88     23.36 o
   1   7  16      490.08      483.80     26.70 o
   2   7  16      123.64      133.23     16.69 o
   3   7  16        1.28       -5.04     10.34 o
   4   7  16       50.19       27.63     21.41 o
  -4   8  16      178.69      193.76     17.18 o
  -3   8  16       58.84       54.14     14.11 o
  -2   8  16      100.43       99.64     16.24 o
  -1   8  16       26.10       43.05     13.05 o
   0   8  16      441.30      430.90     26.96 o
   1   8  16       52.15       35.59     13.08 o
   2   8  16      302.24      319.30     25.10 o
  -1   9  16        1.20       14.71     14.51 o
   0   9  16        1.89       13.47     12.09 o
   0  -9  17      124.81      121.12     15.55 o
  -3  -8  17       22.67       29.56     14.74 o
  -2  -8  17      102.32       77.98     17.06 o
  -1  -8  17      833.48      818.29     81.85 o
   0  -8  17      271.83      298.91     19.07 o
   1  -8  17       12.26       14.53      9.99 o
   2  -8  17      382.58      361.91     21.33 o
   3  -8  17       21.93       28.16     12.39 o
  -4  -7  17        1.23        6.33     12.78 o
  -3  -7  17       71.79       57.63     14.52 o
  -2  -7  17      511.41      505.33     22.39 o
  -1  -7  17       32.18       35.35      8.38 o
   0  -7  17      301.07      340.43     16.58 o
   1  -7  17      502.71      513.24     22.04 o
   2  -7  17      816.96      764.81     26.64 o
   3  -7  17      157.46      153.84     14.67 o
   4  -7  17        0.22       12.78     15.20 o
  -5  -6  17      149.57      155.41     25.90 o
  -4  -6  17      107.40      125.09     17.40 o
  -3  -6  17        5.33        8.93      7.99 o
  -2  -6  17      224.27      221.97     15.26 o
  -1  -6  17      714.25      705.24     20.94 o
   0  -6  17       48.17       46.47      8.32 o
   1  -6  17     1813.12     1851.63     32.46 o
   2  -6  17      979.17      966.53     24.20 o
   3  -6  17      654.61      595.61     22.70 o
   4  -6  17      134.16      122.60     23.83 o
   5  -6  17        0.10        8.63     14.51 o
  -6  -5  17       11.67        2.23     11.45 o
  -5  -5  17      559.10      555.34     28.52 o
  -4  -5  17      421.66      395.51     24.04 o
  -3  -5  17       14.15       18.93      6.52 o
  -2  -5  17       23.65       23.57      6.57 o
  -1  -5  17      158.25      155.79      9.17 o
   0  -5  17       38.29       40.89      6.12 o
   1  -5  17     1191.88     1216.28     25.08 o
   2  -5  17     1689.89     1694.45     34.16 o
   3  -5  17       46.84       46.09      9.30 o
   4  -5  17      435.58      432.13     33.33 o
   5  -5  17        8.77       20.38     15.20 o
   6  -5  17       90.25      104.65     23.14 o
  -6  -4  17      632.98      611.98     42.83 o
  -5  -4  17       17.13       11.68     10.18 o
  -4  -4  17      185.43      205.52     17.89 o
  -3  -4  17      207.30      210.05     11.27 o
  -2  -4  17       92.05      102.88      8.61 o
  -1  -4  17       40.75       41.00      5.88 o
   0  -4  17      389.50      386.70     12.21 o
   1  -4  17       24.05       29.19      6.02 o
   2  -4  17      204.18      198.35     10.65 o
   3  -4  17      858.58      871.01     33.62 o
   4  -4  17      202.22      223.47     18.65 o
   5  -4  17      121.11      110.61     14.89 o
   6  -4  17        0.21        6.56     13.47 o
  -6  -3  17       30.05       18.30     16.58 o
  -5  -3  17      621.78      660.68     40.75 o
  -4  -3  17      101.88       96.38     12.77 o
  -3  -3  17       11.87       20.56      5.78 o
  -2  -3  17       11.76       23.47      5.76 o
  -1  -3  17       16.94       18.25      4.80 o
   0  -3  17      165.24      175.56      8.58 o
   1  -3  17      682.77      673.14     16.70 o
   2  -3  17      405.96      402.59     13.56 o
   3  -3  17       19.28       22.55      5.81 o
   4  -3  17      458.87      452.02     36.61 o
   5  -3  17      101.88      119.10     15.25 o
   6  -3  17      194.56      188.50     19.01 o
  -7  -2  17       66.10       71.14     18.65 o
  -6  -2  17        1.77        9.75      8.96 o
  -5  -2  17      568.80      555.60     24.52 o
  -4  -2  17      698.25      738.68     42.65 o
  -3  -2  17      567.69      581.50     22.15 o
  -2  -2  17      441.54      472.19     13.73 o
  -1  -2  17      391.71      393.80     10.87 o
   0  -2  17       57.49       56.91      5.55 o
   1  -2  17     1014.08      977.64     12.06 o
   2  -2  17     1088.94     1064.35     22.91 o
   3  -2  17      185.88      192.68     10.11 o
   4  -2  17        8.23       11.28      8.61 o
   5  -2  17       47.47       48.93     11.72 o
   6  -2  17       79.11       93.96     14.90 o
   7  -2  17       95.89       73.22     21.41 o
  -7  -1  17       26.07       25.90     15.20 o
  -6  -1  17      102.32      112.64     14.27 o
  -5  -1  17     1019.68     1004.73     31.02 o
  -4  -1  17     1374.94     1365.79     33.34 o
  -3  -1  17     3626.78     3624.94     49.75 o
  -2  -1  17      826.32      786.20     14.31 o
  -1  -1  17       67.61       72.92      4.49 o
   0  -1  17      764.65      708.04     16.37 o
   1  -1  17     1283.65     1244.94     35.06 o
   2  -1  17      412.30      408.77     13.05 o
   3  -1  17       15.16       15.27      5.18 o
   4  -1  17      380.11      343.40     15.53 o
   5  -1  17        1.20        8.21      8.65 o
   6  -1  17       18.01        6.43      8.70 o
   7  -1  17        2.21       -1.04     12.78 o
  -7   0  17        2.10        6.56     11.40 o
  -6   0  17      536.28      565.93     25.76 o
  -5   0  17      663.53      657.55     25.86 o
  -4   0  17     1252.28     1260.45     32.59 o
  -3   0  17     1940.98     1912.37     31.77 o
  -2   0  17     1046.12     1031.93     17.78 o
  -1   0  17      571.06      569.82     14.12 o
   0   0  17       89.27       85.63      6.20 o
   1   0  17       66.12       68.20      4.68 o
   2   0  17        4.97        7.31      3.74 o
   3   0  17       15.99       15.94      4.74 o
   4   0  17      384.81      367.58     16.53 o
   5   0  17      105.81      114.87     14.44 o
   6   0  17       50.32       50.71     10.34 o
   7   0  17       88.50       73.56     21.41 o
  -7   1  17       93.48       84.61     19.69 o
  -6   1  17      233.00      238.80     18.80 o
  -5   1  17      380.01      352.99     20.15 o
  -4   1  17      123.87      124.93     12.56 o
  -3   1  17      731.65      714.34     18.36 o
  -2   1  17      121.86      125.13      8.02 o
  -1   1  17      441.80      455.97     12.88 o
   0   1  17       18.16       24.70      3.87 o
   1   1  17      367.72      365.42      9.60 o
   2   1  17       17.01       12.36      4.07 o
   3   1  17      238.68      255.07     10.14 o
   4   1  17      778.68      770.68     22.83 o
   5   1  17      365.67      377.08     18.14 o
   6   1  17      125.79      122.95     13.01 o
   7   1  17        0.09       -4.76      9.64 o
  -7   2  17       17.98       22.10     15.54 o
  -6   2  17       77.34       63.76     12.32 o
  -5   2  17      699.91      701.02     27.47 o
  -4   2  17      400.77      409.36     20.85 o
  -3   2  17       69.71       68.75      5.82 o
  -2   2  17      413.80      391.57     11.01 o
  -1   2  17      463.70      470.92     16.21 o
   0   2  17      685.45      703.12     19.16 o
   1   2  17      888.80      858.76     19.95 o
   2   2  17     1102.36     1104.69     53.48 o
   3   2  17      640.06      645.03     29.06 o
   4   2  17      996.39      950.67     26.16 o
   5   2  17      102.45      100.32     11.56 o
   6   2  17       26.99       34.27     12.04 o
  -7   3  17      781.26      709.03     47.31 o
  -6   3  17      146.26      163.13     16.96 o
  -5   3  17       91.18       92.05     13.06 o
  -4   3  17      354.52      359.93     16.57 o
  -3   3  17      637.09      619.32     20.25 o
  -2   3  17      601.54      574.71     13.66 o
  -1   3  17      585.89      542.54     14.75 o
   0   3  17       24.01       29.52      6.82 o
   1   3  17       36.85       39.81      5.45 o
   2   3  17      310.92      321.10     15.41 o
   3   3  17      551.99      578.23     24.68 o
   4   3  17      486.02      519.17     25.83 o
   5   3  17       50.24       52.40     10.10 o
   6   3  17      211.31      222.11     20.96 o
  -7   4  17        6.39       17.27     15.89 o
  -6   4  17      238.19      242.84     19.85 o
  -5   4  17      304.42      309.44     36.09 o
  -4   4  17      162.64      161.59     12.76 o
  -3   4  17      461.78      485.93     19.34 o
  -2   4  17      246.60      255.29     11.85 o
  -1   4  17      114.41      132.14     10.50 o
   0   4  17       16.83       15.03      6.21 o
   1   4  17      106.15      105.70      8.65 o
   2   4  17       65.35       69.75      6.81 o
   3   4  17     1671.98     1640.57     53.36 o
   4   4  17       39.56       42.29      9.18 o
   5   4  17        9.49        6.87     10.79 o
   6   4  17       40.37       32.63     13.18 o
  -6   5  17       27.67       24.60      9.09 o
  -5   5  17      666.68      645.87     24.39 o
  -4   5  17      122.26      141.28     13.01 o
  -3   5  17      807.31      783.00     24.99 o
  -2   5  17      113.64      130.92     11.14 o
  -1   5  17      572.07      541.22     23.03 o
   0   5  17       70.74       74.08      8.10 o
   1   5  17       16.17       16.41      6.27 o
   2   5  17      616.51      555.13     28.91 o
   3   5  17      143.02      162.01     12.67 o
   4   5  17      406.86      425.06     25.47 o
   5   5  17       32.66       25.44     12.86 o
  -6   6  17       64.80       57.93     11.52 o
  -5   6  17       78.12       68.11     11.42 o
  -4   6  17      179.57      172.23     14.47 o
  -3   6  17      529.06      501.85     21.58 o
  -2   6  17      505.44      526.45     29.36 o
  -1   6  17      712.53      702.48     33.13 o
   0   6  17      143.02      147.28     12.61 o
   1   6  17       19.77       24.13      8.49 o
   2   6  17        0.73       11.16      7.56 o
   3   6  17       45.60       40.52     19.51 o
   4   6  17       54.30       68.74     20.20 o
  -5   7  17       24.63       20.50      9.95 o
  -4   7  17       65.44       65.88     12.03 o
  -3   7  17      259.07      264.64     21.59 o
  -2   7  17      395.02      423.71     19.98 o
  -1   7  17      288.89      288.41     18.23 o
   0   7  17      719.73      754.95     26.18 o
   1   7  17        0.33        8.17      9.84 o
   2   7  17        7.04        4.08     10.67 o
   3   7  17       27.65       13.55     11.55 o
  -3   8  17      404.48      404.66     27.47 o
  -2   8  17      100.17      117.72     24.18 o
  -1   8  17       95.55       98.30     20.03 o
   0   8  17       28.49       36.68     13.65 o
   1   8  17       39.41       24.59     12.61 o
   2   8  17       37.02       42.25     14.02 o
  -2  -8  18        1.69        4.72     12.34 o
  -1  -8  18      460.66      425.64     28.79 o
   0  -8  18       64.66       54.15     12.50 o
   1  -8  18       51.66       55.32     12.31 o
   2  -8  18        9.98        5.94      9.99 o
   3  -8  18        8.45        8.18     12.33 o
  -4  -7  18       64.71       61.91     16.17 o
  -3  -7  18       13.00       15.45     12.82 o
  -2  -7  18      256.33      265.02     22.61 o
  -1  -7  18      157.90      176.07     15.38 o
   0  -7  18      185.90      191.79     15.93 o
   1  -7  18       63.74       73.02     11.41 o
   2  -7  18        9.39       12.85      9.35 o
   3  -7  18       82.22       86.88     15.63 o
   4  -7  18       71.42       75.29     22.10 o
  -5  -6  18       20.24       33.49     18.82 o
  -4  -6  18       16.21        7.81     11.84 o
  -3  -6  18      166.62      177.31     14.67 o
  -2  -6  18      144.01      155.37     14.13 o
  -1  -6  18        1.74        2.84      6.27 o
   0  -6  18      160.98      167.91     12.12 o
   1  -6  18       39.19       41.43      8.34 o
   2  -6  18       42.60       48.85      9.01 o
   3  -6  18      142.59      143.56     16.58 o
   4  -6  18      680.53      687.27     46.62 o
   5  -6  18       52.32       45.93     19.34 o
  -6  -5  18       95.62       95.32     25.90 o
  -5  -5  18        2.51        0.92     10.54 o
  -4  -5  18        5.80        8.88     10.12 o
  -3  -5  18      394.79      390.64     20.78 o
  -2  -5  18      322.67      321.76     14.18 o
  -1  -5  18      186.35      184.70     10.07 o
   0  -5  18       57.12       66.19      8.52 o
   1  -5  18        2.05       12.72      6.11 o
   2  -5  18      123.90      118.26     12.04 o
   3  -5  18      556.05      517.68     20.91 o
   4  -5  18       57.01       70.29     13.51 o
   5  -5  18       47.02       46.28     17.96 o
  -6  -4  18       92.32       72.87     22.10 o
  -5  -4  18       43.63       42.65     12.29 o
  -4  -4  18      260.90      264.93     19.25 o
  -3  -4  18       13.26       19.38      7.66 o
  -2  -4  18      176.31      185.36     10.94 o
  -1  -4  18      147.94      146.14      8.72 o
   0  -4  18      217.09      220.27     10.20 o
   1  -4  18      242.58      230.00     11.35 o
   2  -4  18      141.72      154.61     12.56 o
   3  -4  18       73.55       71.17      9.97 o
   4  -4  18      546.17      543.02     26.73 o
   5  -4  18       34.60       27.97     16.23 o
   6  -4  18      135.19      119.15     24.87 o
  -6  -3  18       17.01        0.00     15.20 o
  -5  -3  18       14.22       35.57     17.27 o
  -4  -3  18        4.91        7.94     13.12 o
  -3  -3  18      367.34      356.90     15.88 o
  -2  -3  18      119.99      125.99      7.93 o
  -1  -3  18      475.57      463.99     13.02 o
   0  -3  18      467.47      480.58     13.12 o
   1  -3  18        4.19       10.60      5.07 o
   2  -3  18      126.83      120.43      8.88 o
   3  -3  18        3.19        6.02      6.36 o
   4  -3  18        5.02       16.92      9.38 o
   5  -3  18      225.41      247.13     23.48 o
   6  -3  18      519.38      533.59     41.10 o
  -6  -2  18       72.12       71.14     19.69 o
  -5  -2  18       10.01       34.19     16.23 o
  -4  -2  18        0.60        5.87     12.78 o
  -3  -2  18      330.06      322.59     14.12 o
  -2  -2  18       47.33       56.57      6.71 o
  -1  -2  18      387.09      358.55     13.81 o
   0  -2  18     1449.19     1399.09     30.33 o
   1  -2  18      467.06      461.15      9.78 o
   2  -2  18       23.09       28.24      5.90 o
   3  -2  18      304.54      318.07     12.70 o
   4  -2  18       28.30       32.26     10.25 o
   5  -2  18       57.92       53.23     11.69 o
   6  -2  18      346.61      362.29     35.23 o
  -7  -1  18        2.18        2.76     12.09 o
  -6  -1  18      314.21      297.37     20.39 o
  -5  -1  18     1056.13     1097.85     52.67 o
  -4  -1  18      811.92      809.18     38.51 o
  -3  -1  18     1279.85     1318.05     24.44 o
  -2  -1  18       92.17       95.94      5.61 o
  -1  -1  18      468.73      466.48     10.39 o
   0  -1  18      381.80      368.49     13.64 o
   1  -1  18      300.55      306.61     10.26 o
   2  -1  18     1165.19     1195.96     26.16 o
   3  -1  18      271.33      277.57     11.83 o
   4  -1  18       10.23        9.87      6.66 o
   5  -1  18       93.67       91.21     13.91 o
   6  -1  18      641.05      669.66     44.90 o
   7  -1  18        1.92       -7.25     13.81 o
  -7   0  18       96.68       88.07     20.72 o
  -6   0  18      218.53      213.94     17.92 o
  -5   0  18      217.41      216.68     17.01 o
  -4   0  18       16.18       15.81      7.71 o
  -3   0  18      141.70      127.42      9.38 o
  -2   0  18     1390.50     1350.70     23.03 o
  -1   0  18      576.48      540.51     12.92 o
   0   0  18      262.76      264.64      8.19 o
   1   0  18      259.91      258.05     10.61 o
   2   0  18     2299.61     2279.43     68.19 o
   3   0  18     2297.40     2309.94     36.90 o
   4   0  18      246.44      216.65     15.52 o
   5   0  18       23.98       19.95      9.71 o
   6   0  18      456.67      410.29     36.26 o
   7   0  18      125.92      140.91     26.25 o
  -7   1  18       83.46       74.25     20.38 o
  -6   1  18      420.53      404.34     33.85 o
  -5   1  18        1.65        5.02      7.67 o
  -4   1  18      106.59      110.40     12.49 o
  -3   1  18       20.76       26.15      5.28 o
  -2   1  18       19.72       23.84      5.18 o
  -1   1  18     1359.60     1331.15     25.10 o
   0   1  18      248.27      250.61      8.00 o
   1   1  18      685.79      712.23     19.25 o
   2   1  18      235.26      229.26      8.62 o
   3   1  18      896.89      925.92     37.64 o
   4   1  18       84.39       94.79     10.55 o
   5   1  18      336.43      340.01     17.73 o
   6   1  18        7.41        9.22     10.08 o
  -7   2  18      633.15      546.02     41.44 o
  -6   2  18       33.19       25.67     13.30 o
  -5   2  18      182.18      181.46     16.36 o
  -4   2  18        6.07       -0.92      6.72 o
  -3   2  18      797.91      810.22     22.05 o
  -2   2  18      218.19      179.54      9.66 o
  -1   2  18      890.54      863.50     21.61 o
   0   2  18        2.46        1.73      5.43 o
   1   2  18      301.66      298.61     11.90 o
   2   2  18      303.66      314.42     19.69 o
   3   2  18      273.35      277.99     12.57 o
   4   2  18      299.33      295.87     16.27 o
   5   2  18       35.25       36.44      9.41 o
   6   2  18      315.20      278.40     22.58 o
  -7   3  18        7.16        6.91     14.85 o
  -6   3  18     1059.33     1025.48     43.17 o
  -5   3  18       16.20       10.74      8.67 o
  -4   3  18       21.20       22.16      7.24 o
  -3   3  18        0.03        3.71      5.83 o
  -2   3  18       21.44       20.32      5.36 o
  -1   3  18       52.76       44.62      7.56 o
   0   3  18     2067.76     2018.92     36.00 o
   1   3  18      431.76      407.62     14.06 o
   2   3  18      349.83      353.53     13.62 o
   3   3  18      229.49      257.24     15.95 o
   4   3  18       57.88       73.69     10.42 o
   5   3  18       78.32       68.18     13.29 o
   6   3  18       48.27       54.62     14.14 o
  -6   4  18      200.17      223.22     20.12 o
  -5   4  18      132.80      122.74     12.69 o
  -4   4  18       53.56       59.96      9.70 o
  -3   4  18      459.21      441.66     20.83 o
  -2   4  18       33.90       22.96      5.96 o
  -1   4  18        4.89        6.05      7.94 o
   0   4  18      190.33      208.78     13.63 o
   1   4  18      654.80      648.94     18.18 o
   2   4  18     1609.78     1596.81     84.86 o
   3   4  18      595.44      620.35     28.76 o
   4   4  18       49.39       33.60     11.41 o
   5   4  18        4.43        9.06     10.41 o
  -6   5  18        6.35       14.05      8.58 o
  -5   5  18      237.66      258.50     17.15 o
  -4   5  18      137.83      138.92     13.33 o
  -3   5  18      475.52      471.45     20.45 o
  -2   5  18      850.25      809.14     24.03 o
  -1   5  18      607.01      634.22     21.73 o
   0   5  18       30.71       33.22      6.82 o
   1   5  18      351.55      361.13     18.24 o
   2   5  18      629.56      601.93     19.16 o
   3   5  18      324.18      308.66     47.66 o
   4   5  18        2.76        4.62      9.83 o
   5   5  18        0.21       -0.85     10.61 o
  -5   6  18       82.50       79.45     12.45 o
  -4   6  18       58.80       57.74     11.17 o
  -3   6  18      544.89      544.40     24.72 o
  -2   6  18       43.62       38.20      8.74 o
  -1   6  18        2.99        1.35      6.43 o
   0   6  18      119.76      118.48     12.35 o
   1   6  18      527.68      498.92     21.46 o
   2   6  18      168.00      174.10     17.92 o
   3   6  18       16.09       22.54     11.44 o
   4   6  18        8.37        8.98     18.65 o
  -4   7  18      144.45      137.14     15.04 o
  -3   7  18       32.47       42.65     12.94 o
  -2   7  18       87.98       89.92     14.76 o
  -1   7  18      137.05      131.89     13.33 o
   0   7  18        5.81        6.97      9.77 o
   1   7  18      121.29      109.29     16.52 o
   2   7  18      197.15      186.49     19.85 o
   3   7  18       47.70       61.22     15.09 o
  -3   8  18      298.24      313.71     40.75 o
  -2   8  18       34.29       18.10     12.33 o
  -1   8  18        1.15        0.63     10.70 o
   0   8  18        9.60        4.39     12.26 o
   1   8  18      214.85      219.84     22.32 o
  -2  -8  19      131.55      135.74     19.90 o
  -1  -8  19       38.44       37.41     15.44 o
   0  -8  19      117.35      122.00     14.94 o
   1  -8  19      462.56      471.31     24.13 o
   2  -8  19      393.53      400.54     22.86 o
  -3  -7  19        0.49       15.14     12.64 o
  -2  -7  19       28.46       11.61     12.78 o
  -1  -7  19        8.68        7.63      9.61 o
   0  -7  19      388.95      368.00     20.66 o
   1  -7  19      161.34      163.26     15.35 o
   2  -7  19      468.49      439.90     21.93 o
   3  -7  19      239.65      211.41     21.25 o
   4  -7  19        1.40        2.42     14.16 o
  -5  -6  19      130.43      114.56     18.38 o
  -4  -6  19      179.12      166.90     19.67 o
  -3  -6  19       98.83      104.47     12.90 o
  -2  -6  19       10.37       16.40      8.80 o
  -1  -6  19      468.34      464.44     18.28 o
   0  -6  19       38.93       40.76      8.08 o
   1  -6  19      416.12      420.62     17.60 o
   2  -6  19      294.80      329.93     18.73 o
   3  -6  19       45.44       47.31     17.27 o
   4  -6  19      181.83      168.19     27.28 o
   5  -6  19        0.89       -5.53     14.51 o
  -5  -5  19      340.35      319.51     24.01 o
  -4  -5  19      238.92      247.82     32.12 o
  -3  -5  19      258.88      264.40     16.46 o
  -2  -5  19        0.71       -0.61      7.19 o
  -1  -5  19       39.57       44.94      7.93 o
   0  -5  19       46.10       54.19      8.33 o
   1  -5  19      268.75      288.13     14.45 o
   2  -5  19      615.62      666.34     23.56 o
   3  -5  19      218.70      238.72     16.40 o
   4  -5  19      142.28      177.17     25.56 o
   5  -5  19        4.56        4.14     14.85 o
  -6  -4  19      565.44      543.95     42.13 o
  -5  -4  19        2.24       -3.11     15.89 o
  -4  -4  19      141.56      163.36     16.75 o
  -3  -4  19     1275.05     1249.84     29.03 o
  -2  -4  19      356.64      367.22     14.47 o
  -1  -4  19       83.93       80.09      7.41 o
   0  -4  19       13.91       13.50      5.01 o
   1  -4  19      429.62      426.21     15.18 o
   2  -4  19      369.50      347.96     17.01 o
   3  -4  19      366.65      412.43     18.77 o
   4  -4  19      317.73      316.15     21.97 o
   5  -4  19       68.30       40.75     17.96 o
   6  -4  19       13.12        7.25     15.54 o
  -6  -3  19       80.18       57.68     20.72 o
  -5  -3  19      101.43       87.03     21.07 o
  -4  -3  19      447.50      400.62     34.19 o
  -3  -3  19     2188.96     2171.26     72.18 o
  -2  -3  19     1687.75     1718.18     24.04 o
  -1  -3  19      956.44      925.50     17.98 o
   0  -3  19        4.48        7.66      4.56 o
   1  -3  19      869.07      883.34     21.83 o
   2  -3  19      266.02      267.23     12.25 o
   3  -3  19       31.78       26.77      7.77 o
   4  -3  19      595.66      553.35     26.96 o
   5  -3  19       24.06       30.39     15.89 o
   6  -3  19       39.07       52.84     19.34 o
  -6  -2  19       45.78       48.35     18.65 o
  -5  -2  19      175.74      152.65     24.18 o
  -4  -2  19      761.04      698.32     40.41 o
  -3  -2  19      945.42      962.96     29.15 o
  -2  -2  19     1055.78     1058.07     21.88 o
  -1  -2  19       12.70       20.79      4.76 o
   0  -2  19        0.09        0.53      4.70 o
   1  -2  19      337.65      352.16     13.56 o
   2  -2  19      117.34      110.58      8.67 o
   3  -2  19       31.70       34.95      6.46 o
   4  -2  19       70.90       69.30     12.43 o
   5  -2  19       52.33       62.86     12.94 o
   6  -2  19      169.69      171.99     26.94 o
  -7  -1  19       38.05       48.35     17.61 o
  -6  -1  19      285.79      309.29     20.96 o
  -5  -1  19       95.94      112.51     13.53 o
  -4  -1  19      930.82      960.10     29.18 o
  -3  -1  19      510.63      529.24     28.49 o
  -2  -1  19     1555.75     1498.39     34.91 o
  -1  -1  19      823.81      812.00     13.67 o
   0  -1  19        1.94        4.24      4.00 o
   1  -1  19      648.43      652.03     16.58 o
   2  -1  19      247.02      259.70     14.51 o
   3  -1  19       86.12       83.97      7.96 o
   4  -1  19      135.65      140.84     19.51 o
   5  -1  19      129.27      137.21     16.07 o
   6  -1  19       59.61       62.51     19.69 o
  -7   0  19        7.56       12.43     14.16 o
  -6   0  19       29.56       30.49     10.85 o
  -5   0  19      601.61      647.70     32.29 o
  -4   0  19     1006.55      972.65     30.04 o
  -3   0  19      167.53      186.48     11.15 o
  -2   0  19      467.59      480.46     13.45 o
  -1   0  19        2.75        3.57      4.31 o
   0   0  19       22.77       35.47      5.01 o
   1   0  19       55.16       58.18      5.83 o
   2   0  19      661.52      684.93     17.17 o
   3   0  19     1853.51     1853.55     55.08 o
   4   0  19      732.74      737.91     29.42 o
   5   0  19      394.87      356.56     35.75 o
   6   0  19       14.86       12.78     13.12 o
  -7   1  19        1.49        4.84     13.47 o
  -6   1  19       71.88       74.36     13.29 o
  -5   1  19      342.53      329.64     20.63 o
  -4   1  19      407.55      414.85     21.28 o
  -3   1  19      261.90      290.61     14.05 o
  -2   1  19     1474.02     1430.94     22.79 o
  -1   1  19     1096.31     1109.84     23.81 o
   0   1  19      144.23      146.57     10.46 o
   1   1  19      373.77      380.05     12.84 o
   2   1  19       10.50       16.37      4.80 o
   3   1  19      267.10      274.86     12.57 o
   4   1  19     3013.96     2966.06     45.03 o
   5   1  19      189.83      185.34     14.49 o
   6   1  19       14.36       18.73     11.11 o
  -7   2  19     1177.08     1165.95     58.37 o
  -6   2  19       83.52       75.45     13.67 o
  -5   2  19      322.55      291.51     21.93 o
  -4   2  19      165.91      177.82     12.67 o
  -3   2  19      555.37      548.58     19.10 o
  -2   2  19      388.35      411.53     13.78 o
  -1   2  19      668.03      694.92     19.96 o
   0   2  19       68.58       85.56      9.02 o
   1   2  19        3.18        6.80      5.17 o
   2   2  19       39.25       38.27      6.53 o
   3   2  19     1357.12     1409.60     51.99 o
   4   2  19      290.18      286.12     16.35 o
   5   2  19      290.55      268.63     20.93 o
   6   2  19      177.19      198.37     23.31 o
  -7   3  19      121.45      117.42     24.87 o
  -6   3  19       43.55       59.64     13.18 o
  -5   3  19       19.86       17.22      9.46 o
  -4   3  19      973.61      913.62     25.96 o
  -3   3  19      258.37      268.40     14.88 o
  -2   3  19       93.70      125.94      9.14 o
  -1   3  19      127.55      158.17     11.58 o
   0   3  19        0.77        1.25      5.73 o
   1   3  19        8.37       13.66      5.79 o
   2   3  19      222.18      223.06     11.85 o
   3   3  19       11.16        6.66      5.88 o
   4   3  19      527.45      505.28     22.23 o
   5   3  19       48.05       53.94     13.17 o
   6   3  19       69.04       70.12     15.29 o
  -6   4  19      153.16      158.22     17.96 o
  -5   4  19        2.93        6.51      6.99 o
  -4   4  19       13.70       27.72      8.43 o
  -3   4  19      566.93      546.71     20.80 o
  -2   4  19      408.10      390.20     16.92 o
  -1   4  19      372.84      364.10     16.48 o
   0   4  19      254.35      261.77     12.58 o
   1   4  19        0.50        3.02      5.33 o
   2   4  19        2.69        6.26      6.98 o
   3   4  19      366.29      405.37     20.84 o
   4   4  19       26.96       39.26     12.20 o
   5   4  19        2.46        6.06     10.45 o
  -6   5  19        0.39       -0.78      7.80 o
  -5   5  19       94.35       96.55     12.76 o
  -4   5  19       38.90       33.93      9.40 o
  -3   5  19      718.39      681.75     30.93 o
  -2   5  19      341.78      332.64     16.87 o
  -1   5  19      506.54      501.96     20.07 o
   0   5  19        3.87       -1.29      5.93 o
   1   5  19        6.68        2.25      5.88 o
   2   5  19      127.05      118.02     12.44 o
   3   5  19      105.75      110.16     15.25 o
   4   5  19       66.24       50.13     13.51 o
   5   5  19      114.15      109.76     17.34 o
  -5   6  19      157.62      129.86     14.68 o
  -4   6  19      113.95      118.70     13.73 o
  -3   6  19      117.22      113.62     15.68 o
  -2   6  19      513.74      519.43     39.20 o
  -1   6  19      415.93      420.29     19.68 o
   0   6  19        9.09        8.15      7.36 o
   1   6  19        5.94        6.61      9.76 o
   2   6  19        4.84       10.92     10.37 o
   3   6  19        2.22        6.50     10.66 o
   4   6  19        5.53      -18.30     18.30 o
  -4   7  19      144.42      161.25     15.74 o
  -3   7  19       40.53       41.78     13.06 o
  -2   7  19      260.40      285.58     22.71 o
  -1   7  19      423.27      421.18     26.37 o
   0   7  19      481.69      473.28     27.80 o
   1   7  19       79.90       66.10     15.33 o
   2   7  19        3.35       11.28     11.68 o
   3   7  19        0.19       -5.76     11.01 o
  -2   8  19      387.98      419.77     27.94 o
  -1   8  19      166.00      166.03     20.15 o
   0   8  19        6.83        5.90     10.27 o
   1   8  19      219.38      201.77     30.56 o
  -1  -8  20      253.37      289.15     25.38 o
   0  -8  20        3.68        0.70      9.57 o
   1  -8  20        0.46        3.35      9.87 o
  -3  -7  20        4.83        5.06     12.28 o
  -2  -7  20       34.38       32.93     14.77 o
  -1  -7  20      389.47      369.27     21.37 o
   0  -7  20      309.68      321.10     20.12 o
   1  -7  20       10.68       15.29      9.32 o
   2  -7  20        5.76        5.83      9.34 o
   3  -7  20      297.77      276.63     23.32 o
  -4  -6  20       67.68       73.49     16.17 o
  -3  -6  20       59.96       61.68     11.53 o
  -2  -6  20      166.68      186.88     15.52 o
  -1  -6  20       55.14       74.04      9.92 o
   0  -6  20       95.14      111.67     10.93 o
   1  -6  20      122.29      128.22     13.73 o
   2  -6  20      568.95      569.14     27.76 o
   3  -6  20      272.59      278.36     32.12 o
   4  -6  20      186.30      195.82     28.67 o
  -5  -5  20       37.47       30.39     21.07 o
  -4  -5  20       43.11       41.93     13.27 o
  -3  -5  20       16.14       16.06      8.36 o
  -2  -5  20       81.78       94.82     11.81 o
  -1  -5  20      175.84      175.83     11.82 o
   0  -5  20        5.10        2.59      6.11 o
   1  -5  20      242.00      258.86     14.19 o
   2  -5  20      121.61      127.99     12.82 o
   3  -5  20       20.01       30.05     15.20 o
   4  -5  20        1.63        1.04     13.47 o
   5  -5  20        2.95        4.84     14.51 o
  -6  -4  20        0.82        5.53     17.96 o
  -5  -4  20       84.73       76.67     22.79 o
  -4  -4  20      385.66      386.81     34.88 o
  -3  -4  20        2.00        7.50      7.51 o
  -2  -4  20      398.38      412.37     15.62 o
  -1  -4  20       55.44       55.32      6.91 o
   0  -4  20       11.88       11.91      5.14 o
   1  -4  20      829.12      854.23     21.67 o
   2  -4  20       34.87       36.48      9.25 o
   3  -4  20       46.01       50.23     12.34 o
   4  -4  20       22.11       18.30     14.51 o
   5  -4  20       17.69       20.03     15.89 o
  -6  -3  20      144.83      136.76     25.90 o
  -5  -3  20       14.87        7.25     15.54 o
  -4  -3  20        0.52       -7.94     13.81 o
  -3  -3  20     1067.40      995.07     36.95 o
  -2  -3  20     1165.08     1123.73     20.15 o
  -1  -3  20      716.80      749.36     19.44 o
   0  -3  20      106.47      118.92      8.08 o
   1  -3  20       18.41       15.59      5.81 o
   2  -3  20        1.80        1.53      5.13 o
   3  -3  20      152.59      152.19     12.64 o
   4  -3  20      361.97      322.59     21.86 o
   5  -3  20       95.08      119.84     22.79 o
   6  -3  20      320.97      306.34     34.88 o
  -6  -2  20      201.01      218.61     28.67 o
  -5  -2  20       40.75       29.36     16.23 o
  -4  -2  20       26.33       17.96     15.20 o
  -3  -2  20      105.67      114.25     12.86 o
  -2  -2  20       41.97       57.37      7.02 o
  -1  -2  20     1458.48     1414.55     34.68 o
   0  -2  20      785.03      748.36     21.65 o
   1  -2  20      247.52      242.28     11.64 o
   2  -2  20     1195.56     1181.56     24.58 o
   3  -2  20      345.03      357.11     16.81 o
   4  -2  20     1191.34     1175.42     38.10 o
   5  -2  20       62.11       61.47     18.65 o
   6  -2  20       51.70       53.53     20.03 o
  -6  -1  20      441.94      368.85     34.19 o
  -5  -1  20      214.03      193.40     25.90 o
  -4  -1  20       28.81       43.52     16.92 o
  -3  -1  20        0.04        0.35     12.43 o
  -2  -1  20     1008.21      958.08     34.71 o
  -1  -1  20        1.96        5.04      3.65 o
   0  -1  20      488.99      491.32     15.38 o
   1  -1  20     1607.98     1632.05     41.27 o
   2  -1  20      680.33      708.10     18.05 o
   3  -1  20      623.00      623.51     19.44 o
   4  -1  20        2.66       -0.37      8.18 o
   5  -1  20        1.59        6.22     11.74 o
   6  -1  20      640.43      607.84     44.21 o
  -7   0  20      131.38      127.78     23.83 o
  -6   0  20        6.26        7.03      9.29 o
  -5   0  20      366.91      367.41     21.73 o
  -4   0  20       58.87       59.68     10.60 o
  -3   0  20        1.67       11.63      5.85 o
  -2   0  20      583.36      563.12     17.55 o
  -1   0  20      229.71      213.48     15.61 o
   0   0  20      624.32      608.55     21.00 o
   1   0  20      164.50      149.91      8.20 o
   2   0  20       64.01       70.33      7.44 o
   3   0  20       70.31       76.14      8.01 o
   4   0  20       23.51       21.70     10.13 o
   5   0  20       60.76       80.82     18.99 o
   6   0  20       49.78       50.42     18.65 o
  -7   1  20      255.64      253.84     30.74 o
  -6   1  20      313.90      320.25     26.77 o
  -5   1  20      108.52      118.89     14.46 o
  -4   1  20        1.50       12.15      8.29 o
  -3   1  20       16.74       23.33      6.70 o
  -2   1  20      236.20      237.42     10.95 o
  -1   1  20      502.36      509.97     17.36 o
   0   1  20       36.18       40.26      7.57 o
   1   1  20     1265.39     1300.06     36.12 o
   2   1  20      163.80      188.51     10.57 o
   3   1  20        1.35        4.03      5.46 o
   4   1  20      750.52      740.26     23.82 o
   5   1  20       40.70       35.23     15.54 o
   6   1  20        1.74       17.27     15.89 o
  -6   2  20      305.18      311.59     23.31 o
  -5   2  20      167.91      155.74     16.17 o
  -4   2  20      117.72      105.46     11.26 o
  -3   2  20       44.02       36.40      7.82 o
  -2   2  20       84.73       80.34      7.73 o
  -1   2  20        3.65       18.89      6.63 o
   0   2  20       51.65       61.74      8.76 o
   1   2  20       56.99       59.58      8.89 o
   2   2  20      350.46      360.34     23.73 o
   3   2  20      607.33      640.76     26.27 o
   4   2  20      195.48      186.75     14.51 o
   5   2  20        1.17       -5.67     13.99 o
   6   2  20       17.65       14.65     11.55 o
  -6   3  20      503.82      489.01     27.22 o
  -5   3  20       33.72       35.45      9.12 o
  -4   3  20        2.28       15.27      7.14 o
  -3   3  20       44.50       46.01      8.50 o
  -2   3  20      201.58      177.33     12.39 o
  -1   3  20      190.55      169.97     11.88 o
   0   3  20      260.56      259.06     14.42 o
   1   3  20      814.29      804.40     23.50 o
   2   3  20      205.95      201.57     13.88 o
   3   3  20       58.37       65.35      8.32 o
   4   3  20       85.56       94.38     14.31 o
   5   3  20        1.33       -4.00      9.33 o
  -6   4  20      237.43      226.93     17.21 o
  -5   4  20      221.83      214.89     16.06 o
  -4   4  20      116.01      101.22     11.86 o
  -3   4  20      359.27      343.80     17.94 o
  -2   4  20       18.15       17.64      7.21 o
  -1   4  20        3.33        9.98      6.36 o
   0   4  20      143.08      150.28     10.32 o
   1   4  20      722.63      697.06     26.22 o
   2   4  20      902.82      883.02     40.28 o
   3   4  20       80.15       87.17     24.00 o
   4   4  20       26.05       17.53     10.87 o
   5   4  20      122.59      142.58     19.51 o
  -5   5  20       49.03       35.21     10.43 o
  -4   5  20      256.20      217.09     16.18 o
  -3   5  20      535.28      534.30     22.19 o
  -2   5  20      239.95      225.58     14.98 o
  -1   5  20      407.64      420.59     19.23 o
   0   5  20       63.02       79.42     10.56 o
   1   5  20       81.98       88.62     11.20 o
   2   5  20       50.51       46.38     12.14 o
   3   5  20     1237.56     1198.90     99.29 o
   4   5  20      189.93      183.39     29.01 o
  -5   6  20        3.60        9.76      8.77 o
  -4   6  20      168.23      166.04     15.54 o
  -3   6  20     1090.18     1072.05     47.31 o
  -2   6  20       57.75       48.63     12.78 o
  -1   6  20       75.97       70.67     10.71 o
   0   6  20       31.71       34.42      9.43 o
   1   6  20      108.85       94.27     15.49 o
   2   6  20      172.00      192.84     19.36 o
   3   6  20      370.33      352.41     25.32 o
  -3   7  20        2.43        8.96     10.54 o
  -2   7  20       94.74       96.92     16.36 o
  -1   7  20       11.95       18.18     11.44 o
   0   7  20       30.78       30.12     12.81 o
   1   7  20        0.80        5.28     11.03 o
   2   7  20       49.98       57.46     14.84 o
  -2  -7  21        1.08       -4.80     12.09 o
  -1  -7  21      184.89      168.73     16.12 o
   0  -7  21      163.58      153.71     15.83 o
   1  -7  21      130.14      142.69     15.51 o
   2  -7  21       33.16       38.88     11.72 o
  -4  -6  21       91.82       90.49     17.46 o
  -3  -6  21       36.63       38.66     13.89 o
  -2  -6  21      220.22      214.39     20.79 o
  -1  -6  21        0.05        3.25      8.42 o
   0  -6  21       56.91       56.74     10.84 o
   1  -6  21      235.69      257.94     17.78 o
   2  -6  21      109.54      121.41     13.94 o
   3  -6  21       46.77       64.58     20.72 o
   4  -6  21      152.46      159.21     27.97 o
  -5  -5  21      105.75      117.08     27.28 o
  -4  -5  21       12.10        7.41     12.11 o
  -3  -5  21     1080.39     1032.38     37.37 o
  -2  -5  21      909.06      946.17     32.21 o
  -1  -5  21      984.27      991.09     29.31 o
   0  -5  21      142.07      141.32     11.55 o
   1  -5  21       22.21       27.10      7.86 o
   2  -5  21       75.30       81.94     14.00 o
   3  -5  21     1506.73     1565.53     65.62 o
   4  -5  21       29.12       36.61     17.96 o
  -5  -4  21        1.75       -2.42     16.58 o
  -4  -4  21      570.71      527.02     41.79 o
  -3  -4  21     1045.33     1007.40     34.71 o
  -2  -4  21      888.82      900.35     22.32 o
  -1  -4  21       69.15       79.79      7.82 o
   0  -4  21        7.25        5.66      5.89 o
   1  -4  21      131.59      141.47     10.91 o
   2  -4  21      532.22      548.86     21.86 o
   3  -4  21      371.89      412.71     34.88 o
   4  -4  21       14.26        5.53     13.47 o
   5  -4  21       72.85       64.93     21.07 o
  -6  -3  21       42.75       32.81     20.03 o
  -5  -3  21      413.76      402.35     35.57 o
  -4  -3  21      516.73      479.02     38.34 o
  -3  -3  21      166.47      202.73     26.25 o
  -2  -3  21      205.29      207.00     17.36 o
  -1  -3  21        1.34        5.11      4.57 o
   0  -3  21        3.61        7.70      4.93 o
   1  -3  21        4.79       17.41      6.18 o
   2  -3  21      845.16      894.52     25.57 o
   3  -3  21       30.31       31.72     11.35 o
   4  -3  21      416.30      466.24     37.30 o
   5  -3  21       92.18      108.10     23.48 o
  -6  -2  21       32.72       31.08     19.69 o
  -5  -2  21       14.04       20.72     16.92 o
  -4  -2  21      834.56      806.77     46.28 o
  -3  -2  21      647.47      599.55     38.68 o
  -2  -2  21        3.78        3.47      8.11 o
  -1  -2  21      274.42      282.34     12.44 o
   0  -2  21      187.39      208.68      9.81 o
   1  -2  21       95.48       96.12      8.52 o
   2  -2  21       69.42       80.82      8.27 o
   3  -2  21     1128.44     1133.65    103.95 o
   4  -2  21      208.77      225.25     19.54 o
   5  -2  21     1163.52     1075.12     55.26 o
   6  -2  21       85.42       80.47     22.10 o
  -6  -1  21       31.29       45.59     18.99 o
  -5  -1  21       77.54       77.02     20.38 o
  -4  -1  21      140.54      107.06     21.41 o
  -3  -1  21      387.03      398.55     32.81 o
  -2  -1  21       64.95       71.20     11.60 o
  -1  -1  21      488.91      474.09     22.19 o
   0  -1  21      139.54      145.93      9.49 o
   1  -1  21       75.61       90.25      8.25 o
   2  -1  21       91.67       92.67      8.49 o
   3  -1  21      223.20      248.26     12.47 o
   4  -1  21      951.73      987.69     35.04 o
   5  -1  21      153.78      170.95     25.56 o
   6  -1  21      144.33      140.56     25.90 o
  -6   0  21       96.17       92.04     14.74 o
  -5   0  21        2.36        0.35      7.96 o
  -4   0  21      613.86      593.65     25.13 o
  -3   0  21      502.27      549.47     36.95 o
  -2   0  21       60.12       57.87     10.67 o
  -1   0  21       26.72       33.42      9.04 o
   0   0  21      152.70      181.95     15.39 o
   1   0  21        0.05        1.98      4.72 o
   2   0  21       22.64       23.74      7.29 o
   3   0  21      319.73      332.24     16.33 o
   4   0  21      491.82      512.03     26.36 o
   5   0  21      331.88      339.15     32.46 o
   6   0  21       58.15       82.89     21.76 o
  -6   1  21       25.49       19.82     10.96 o
  -5   1  21       19.60       28.58     10.57 o
  -4   1  21      481.16      466.21     18.63 o
  -3   1  21      333.24      356.74     15.72 o
  -2   1  21      349.29      341.83     12.89 o
  -1   1  21      547.03      605.35     19.19 o
   0   1  21        1.31        3.47      5.91 o
   1   1  21      469.58      459.33     17.68 o
   2   1  21        0.35        0.21      5.63 o
   3   1  21      572.82      600.14     20.82 o
   4   1  21      327.55      345.84     22.70 o
   5   1  21      194.47      187.53     25.90 o
   6   1  21      303.99      298.39     33.50 o
  -6   2  21       65.13       69.74     13.67 o
  -5   2  21       90.38       81.34     13.62 o
  -4   2  21      105.77      113.35     11.28 o
  -3   2  21      170.25      165.13     15.70 o
  -2   2  21     1003.05      974.66     21.09 o
  -1   2  21     1342.37     1294.57     28.08 o
   0   2  21      286.67      282.98     14.66 o
   1   2  21       55.50       70.34     10.61 o
   2   2  21       33.48       34.18      8.67 o
   3   2  21      299.44      324.92     14.30 o
   4   2  21      344.16      347.94     22.09 o
   5   2  21      293.56      291.00     22.45 o
  -6   3  21      201.04      199.85     21.59 o
  -5   3  21       56.99       55.24     10.28 o
  -4   3  21      749.26      724.98     25.22 o
  -3   3  21       90.29      102.17     10.95 o
  -2   3  21      812.93      786.70     23.15 o
  -1   3  21     1738.72     1698.34     34.15 o
   0   3  21       60.28       59.08      7.81 o
   1   3  21      165.96      161.16     12.80 o
   2   3  21      115.95      115.60     11.87 o
   3   3  21        5.23        6.94      6.14 o
   4   3  21       18.18       16.26     15.89 o
   5   3  21       85.22       78.13     14.87 o
  -6   4  21       66.25       79.21     12.69 o
  -5   4  21        4.48        4.90      7.57 o
  -4   4  21        8.86        7.78      7.42 o
  -3   4  21       71.82       63.99     10.43 o
  -2   4  21      188.60      183.51     13.32 o
  -1   4  21      114.98      101.65     11.14 o
   0   4  21      331.59      323.25     14.31 o
   1   4  21       63.96       69.16     10.22 o
   2   4  21       19.32       18.59      8.54 o
   3   4  21       26.03       14.69     10.70 o
   4   4  21      218.67      228.29     31.43 o
  -5   5  21      106.20      124.38     14.42 o
  -4   5  21        1.82        6.12      7.94 o
  -3   5  21      111.47       95.90     12.08 o
  -2   5  21       20.36       21.29     10.36 o
  -1   5  21      664.55      661.21     23.64 o
   0   5  21      110.79      114.39     12.08 o
   1   5  21       23.42       29.11      9.26 o
   2   5  21      349.34      330.41     49.73 o
   3   5  21        0.00        8.80     11.12 o
   4   5  21       14.88       14.16     20.38 o
  -4   6  21       71.87       82.09     13.13 o
  -3   6  21        4.15        8.29     10.50 o
  -2   6  21     1883.83     1824.55     70.80 o
  -1   6  21      210.67      201.13     15.59 o
   0   6  21        4.69        1.28      9.07 o
   1   6  21       17.38       15.43     11.06 o
   2   6  21       10.15       18.21     11.94 o
   3   6  21        4.70       12.43     12.14 o
  -3   7  21        7.45       11.78     11.20 o
  -2   7  21      206.32      218.12     21.49 o
  -1   7  21      216.02      215.17     21.32 o
   0   7  21      284.24      282.64     23.65 o
   1   7  21       31.99       33.81     28.49 o
  -2  -7  22       10.83       18.69     14.50 o
  -1  -7  22      112.87      131.19     15.68 o
   0  -7  22      265.34      285.15     20.06 o
   1  -7  22      134.37      131.89     15.48 o
   2  -7  22        0.92        7.17     10.13 o
  -3  -6  22      227.44      231.58     22.55 o
  -2  -6  22      488.91      491.46     28.92 o
  -1  -6  22       86.01       88.75     12.94 o
   0  -6  22      147.27      168.01     15.52 o
   1  -6  22      188.31      177.04     15.82 o
   2  -6  22      392.16      406.98     21.70 o
   3  -6  22      370.71      342.95     36.26 o
  -4  -5  22        7.30        4.49     17.96 o
  -3  -5  22        4.37        0.64     10.34 o
  -2  -5  22     1226.21     1222.80     32.39 o
  -1  -5  22      779.50      819.76     23.31 o
   0  -5  22      647.85      666.23     21.13 o
   1  -5  22       39.31       49.79     10.37 o
   2  -5  22      140.82      147.24     17.58 o
   3  -5  22      833.48      846.83     49.73 o
   4  -5  22        2.64        2.76     13.81 o
  -5  -4  22       21.35       13.12     19.34 o
  -4  -4  22        1.93       -6.56     16.58 o
  -3  -4  22       49.13       34.54     18.30 o
  -2  -4  22      203.86      204.80     14.83 o
  -1  -4  22      724.89      752.21     25.37 o
   0  -4  22        4.97       -0.77      5.61 o
   1  -4  22      366.72      415.84     16.66 o
   2  -4  22      434.34      453.02     26.42 o
   3  -4  22      448.22      459.33     37.30 o
   4  -4  22      351.04      307.72     32.12 o
   5  -4  22      209.95      210.33     29.70 o
  -5  -3  22       13.48        3.80     16.58 o
  -4  -3  22       60.65       53.88     20.38 o
  -3  -3  22       70.90       62.51     20.38 o
  -2  -3  22        0.78        1.01      8.68 o
  -1  -3  22      404.98      409.80     13.48 o
   0  -3  22      167.83      173.59      9.95 o
   1  -3  22       35.34       47.66      9.12 o
   2  -3  22      462.20      479.12     20.12 o
   3  -3  22      205.12      201.35     25.21 o
   4  -3  22      367.26      352.96     33.85 o
   5  -3  22       51.51       61.13     19.69 o
  -6  -2  22      136.80      123.29     25.21 o
  -5  -2  22       14.19        6.91     14.51 o
  -4  -2  22       13.77       12.09     15.89 o
  -3  -2  22        3.18       13.47     14.16 o
  -2  -2  22      397.13      408.88     22.37 o
  -1  -2  22       86.27       90.17      9.83 o
   0  -2  22      419.67      453.67     13.65 o
   1  -2  22      874.07      896.46     21.32 o
   2  -2  22       60.79       77.77      8.45 o
   3  -2  22      323.29      295.38     20.88 o
   4  -2  22        0.68       -6.22     10.71 o
   5  -2  22        1.06        6.56     12.78 o
  -6  -1  22      699.35      726.64     47.31 o
  -5  -1  22      372.56      339.49     33.50 o
  -4  -1  22       31.27       35.92     16.58 o
  -3  -1  22        4.22        8.63     14.16 o
  -2  -1  22      309.43      345.44     20.09 o
  -1  -1  22      121.02      117.47     13.65 o
   0  -1  22      117.36      135.24     11.13 o
   1  -1  22     1048.28     1096.60     22.79 o
   2  -1  22      544.41      556.30     17.32 o
   3  -1  22      174.15      180.29     13.41 o
   4  -1  22       15.53        8.98     12.78 o
   5  -1  22       14.40       24.18     15.89 o
  -6   0  22      246.18      272.84     32.12 o
  -5   0  22      408.87      391.30     35.23 o
  -4   0  22      193.76      181.32     25.90 o
  -3   0  22       77.73       77.71     19.34 o
  -2   0  22      507.38      484.11     22.86 o
  -1   0  22       49.82       44.02     10.38 o
   0   0  22       98.16      125.27     32.29 o
   1   0  22      374.16      400.17     16.88 o
   2   0  22      215.21      225.28     13.95 o
   3   0  22      407.03      420.82     23.41 o
   4   0  22      188.49      206.53     25.56 o
   5   0  22       50.58       48.01     17.61 o
  -6   1  22      130.24      133.58     17.09 o
  -5   1  22       44.93       44.21     11.75 o
  -4   1  22      117.82      125.66     11.57 o
  -3   1  22       85.84       82.60      9.85 o
  -2   1  22      329.10      301.62     14.77 o
  -1   1  22      291.48      262.98     18.05 o
   0   1  22       56.34       36.50     10.47 o
   1   1  22      799.30      817.16     29.78 o
   2   1  22       83.35       86.25      9.82 o
   3   1  22      175.03      200.57     15.40 o
   4   1  22      417.32      412.71     33.15 o
   5   1  22       22.49       30.39     15.89 o
  -6   2  22      184.08      216.90     20.36 o
  -5   2  22      127.06      123.91     12.83 o
  -4   2  22       16.22       23.33      8.16 o
  -3   2  22      151.77      173.28     15.44 o
  -2   2  22       65.91       63.38     10.22 o
  -1   2  22      157.93      166.89     12.42 o
   0   2  22      387.09      384.43     16.95 o
   1   2  22       78.89       95.43     10.84 o
   2   2  22       75.82       66.36      9.97 o
   3   2  22      769.67      788.01     29.51 o
   4   2  22      139.41      146.09     22.45 o
   5   2  22        0.35        4.14     13.12 o
  -6   3  22      107.02      127.36     14.28 o
  -5   3  22        3.50        7.35      7.88 o
  -4   3  22      190.23      183.14     14.41 o
  -3   3  22       82.38       88.26     11.01 o
  -2   3  22      218.21      227.18     14.21 o
  -1   3  22        3.20        2.63      6.44 o
   0   3  22      418.35      419.10     18.34 o
   1   3  22      175.87      167.80     13.60 o
   2   3  22       10.35        8.50      7.56 o
   3   3  22      353.99      351.89     30.22 o
   4   3  22      162.89      163.93     17.85 o
   5   3  22      141.93      145.01     18.14 o
  -5   4  22      325.01      329.55     19.73 o
  -4   4  22      134.88      127.91     13.35 o
  -3   4  22      110.86       96.48     11.90 o
  -2   4  22      127.13      123.23     15.89 o
  -1   4  22       79.80       84.49     10.70 o
   0   4  22       27.32       26.57      6.88 o
   1   4  22        4.69        6.73      7.54 o
   2   4  22     1012.29      988.59     48.52 o
   3   4  22       78.67       81.10     14.27 o
   4   4  22      177.82      175.79     30.05 o
  -5   5  22      199.86      221.38     17.58 o
  -4   5  22      794.39      790.50     28.36 o
  -3   5  22      160.42      150.26     17.67 o
  -2   5  22       60.38       44.51     12.39 o
  -1   5  22       29.12       37.62      9.27 o
   0   5  22       19.41       24.38      8.83 o
   1   5  22      151.91      159.22     17.70 o
   2   5  22       46.58       57.26     13.86 o
   3   5  22      431.23      379.26     25.62 o
  -4   6  22       39.24       35.43     11.47 o
  -3   6  22      506.88      516.31     29.18 o
  -2   6  22      279.85      284.58     23.03 o
  -1   6  22      101.03      126.29     17.21 o
   0   6  22       99.90      114.46     16.94 o
   1   6  22       93.90      131.18     18.09 o
   2   6  22       32.86       41.72     14.27 o
  -2   7  22      396.86      391.18     27.72 o
  -1   7  22      187.87      201.59     23.48 o
   0   7  22       95.42      115.82     18.43 o
   0  -7  23       44.12       37.11     11.98 o
  -3  -6  23      164.88      163.38     24.52 o
  -2  -6  23      330.13      337.14     26.53 o
  -1  -6  23      170.14      166.75     15.85 o
   0  -6  23       76.34       71.52     12.53 o
   1  -6  23        3.22        8.95      9.47 o
   2  -6  23       43.39       59.62     12.27 o
   3  -6  23      541.85      555.72     31.74 o
  -4  -5  23      219.72      175.79     31.43 o
  -3  -5  23      209.22      192.34     20.16 o
  -2  -5  23       57.08       68.16     11.69 o
  -1  -5  23       19.78       12.13      8.90 o
   0  -5  23       19.97       11.54      9.10 o
   1  -5  23        1.06       -6.27      7.58 o
   2  -5  23      213.14      216.22     16.34 o
   3  -5  23      131.48      149.89     26.25 o
   4  -5  23      200.88      233.47     32.12 o
  -5  -4  23       27.96       23.48     20.72 o
  -4  -4  23      155.40      147.12     26.94 o
  -3  -4  23      740.34      725.95     48.35 o
  -2  -4  23      287.14      322.88     17.73 o
  -1  -4  23        0.88       -1.54      6.04 o
   0  -4  23       24.78       25.91      7.46 o
   1  -4  23       10.80       13.70      8.09 o
   2  -4  23        5.20       -2.44      9.21 o
   3  -4  23     1153.02     1195.99     57.68 o
   4  -4  23      687.96      682.78     46.28 o
  -5  -3  23       53.31       50.08     21.76 o
  -4  -3  23      365.29      339.49     35.57 o
  -3  -3  23      183.91      182.70     27.97 o
  -2  -3  23      576.00      614.49     28.03 o
  -1  -3  23      224.96      230.01     12.65 o
   0  -3  23        2.09        3.27      5.08 o
   1  -3  23       26.99       33.98      8.92 o
   2  -3  23       84.68       92.60     13.26 o
   3  -3  23      149.23      172.34     24.87 o
   4  -3  23      798.98      805.39     48.70 o
   5  -3  23      479.47      438.96     40.06 o
  -5  -2  23      164.45      172.68     28.32 o
  -4  -2  23      410.23      392.68     35.23 o
  -3  -2  23      324.13      341.91     32.46 o
  -2  -2  23       91.24      102.16     14.27 o
  -1  -2  23      306.31      279.74     19.74 o
   0  -2  23      121.66      140.11     12.03 o
   1  -2  23       27.64       35.19      7.05 o
   2  -2  23       25.28       22.06      8.18 o
   3  -2  23      225.12      253.15     27.97 o
   4  -2  23        3.42        8.98     13.81 o
   5  -2  23      626.07      648.25     45.93 o
  -6  -1  23      142.38      141.60     27.28 o
  -5  -1  23       89.31       68.04     21.41 o
  -4  -1  23       22.92       14.85     16.58 o
  -3  -1  23       58.68       57.68     19.34 o
  -2  -1  23      265.99      264.41     19.13 o
  -1  -1  23      407.28      440.74     23.35 o
   0  -1  23       10.01       17.84      9.37 o
   1  -1  23      166.08      196.41     13.80 o
   2  -1  23       84.21       93.11     10.77 o
   3  -1  23      142.92      152.65     22.10 o
   4  -1  23      137.29      157.14     24.18 o
   5  -1  23      309.50      326.37     33.85 o
  -6   0  23       36.01       43.52     20.03 o
  -5   0  23        0.31       19.69     16.23 o
  -4   0  23       14.04       10.36     15.20 o
  -3   0  23      159.03      198.24     26.59 o
  -2   0  23      747.59      797.16     29.26 o
  -1   0  23      191.68      182.29     16.36 o
   0   0  23      427.92      429.87     23.05 o
   1   0  23      521.15      523.19     31.43 o
   2   0  23        0.48        1.33      6.55 o
   3   0  23      200.99      207.36     18.43 o
   4   0  23      189.73      180.97     24.52 o
   5   0  23      352.37      391.64     35.57 o
  -6   1  23        0.50        9.32     16.23 o
  -5   1  23        0.09        5.18     15.20 o
  -4   1  23        0.43        6.91     14.51 o
  -3   1  23      281.05      277.33     30.05 o
  -2   1  23      826.45      790.63     32.98 o
  -1   1  23      848.27      802.80     29.96 o
   0   1  23      486.01      469.26     23.67 o
   1   1  23        6.11        7.32      8.89 o
   2   1  23        9.30       19.61      9.59 o
   3   1  23      538.41      627.53     37.64 o
   4   1  23        6.50        7.94     12.43 o
   5   1  23       10.65       21.41     15.54 o
  -6   2  23      165.54      156.93     18.68 o
  -5   2  23        4.63        0.98      7.50 o
  -4   2  23      267.25      252.51     16.01 o
  -3   2  23       34.91       37.84      9.03 o
  -2   2  23      243.92      251.39     15.05 o
  -1   2  23       18.51       19.83      7.54 o
   0   2  23      950.05      877.88     25.02 o
   1   2  23       14.65       10.37      7.83 o
   2   2  23      787.41      817.11     62.68 o
   4   2  23       11.52       12.43     13.12 o
   5   2  23       57.44       48.35     17.96 o
  -5   3  23      398.71      425.23     21.32 o
  -4   3  23        0.22        9.24      7.88 o
  -3   3  23       50.39       57.56     10.10 o
  -2   3  23      176.44      199.60     17.85 o
  -1   3  23     1060.51     1021.18     27.99 o
   0   3  23      104.64       99.05     11.49 o
   1   3  23      300.18      284.23     16.73 o
   2   3  23        3.36       -0.97      9.29 o
   3   3  23       96.45       86.69     22.45 o
   4   3  23       16.36       25.21     19.34 o
  -5   4  23      172.35      199.60     16.68 o
  -4   4  23      137.80      135.39     14.25 o
  -3   4  23       43.30       46.24     12.33 o
  -2   4  23       62.84       81.28     13.78 o
  -1   4  23     1163.35     1196.15     31.01 o
   0   4  23      475.30      459.66     20.54 o
   1   4  23       22.20       12.84     10.62 o
   2   4  23      296.09      297.34     22.37 o
   3   4  23       52.04       50.77     21.76 o
   4   4  23        2.73      -11.74     17.27 o
  -4   5  23        0.75        0.24      8.11 o
  -3   5  23        0.54       21.59     10.87 o
  -2   5  23      383.23      349.93     24.16 o
  -1   5  23       24.45       27.24      8.93 o
   0   5  23      145.58      125.02     16.85 o
   1   5  23      258.86      281.46     22.59 o
   2   5  23      189.99      181.95     19.76 o
   3   5  23       17.07       14.85     21.07 o
  -3   6  23        0.10        6.72     16.23 o
  -2   6  23      307.07      311.89     24.67 o
  -1   6  23      516.09      532.58     30.16 o
   0   6  23      127.32      170.90     28.32 o
   1   6  23      158.46      168.75     20.01 o
   2   6  23       86.44       78.15     20.72 o
  -2  -6  24      363.38      357.77     27.30 o
  -1  -6  24      112.83      151.62     15.94 o
   0  -6  24      644.27      652.18     26.89 o
   1  -6  24       74.12       90.84     13.92 o
   2  -6  24      117.14      132.36     15.35 o
  -3  -5  24        6.94        0.00     19.34 o
  -2  -5  24       59.29       73.37     15.68 o
  -1  -5  24      181.72      182.79     15.71 o
   0  -5  24      219.17      243.46     17.29 o
   1  -5  24      280.98      306.22     18.93 o
   2  -5  24       26.30       36.09     10.74 o
   3  -5  24      365.35      388.53     37.99 o
  -4  -4  24        1.46       -7.25     17.27 o
  -3  -4  24      110.63      100.16     25.56 o
  -2  -4  24       21.43       29.49     12.34 o
  -1  -4  24      168.87      190.19     13.03 o
   0  -4  24       21.09       33.96      9.45 o
   1  -4  24      455.53      476.40     21.23 o
   2  -4  24      270.70      303.45     22.46 o
   3  -4  24      132.62      134.00     24.87 o
   4  -4  24       41.42       40.75     19.34 o
  -5  -3  24       95.09       78.05     24.18 o
  -4  -3  24      322.41      324.64     35.92 o
  -3  -3  24        0.65      -11.74     14.85 o
  -2  -3  24        0.29        3.89      9.44 o
  -1  -3  24      276.08      254.82     20.12 o
   0  -3  24      238.51      239.11     13.24 o
   1  -3  24        9.65        8.86      7.92 o
   2  -3  24      409.36      435.15     24.54 o
   3  -3  24      592.16      639.27     42.48 o
   4  -3  24       12.36       23.14     16.92 o
  -5  -2  24       25.56       32.12     19.34 o
  -4  -2  24      297.71      254.19     31.77 o
  -3  -2  24       81.40       81.16     22.10 o
  -2  -2  24      615.38      594.96     27.68 o
  -1  -2  24       95.48       77.00     13.16 o
   0  -2  24       77.48       73.87     10.22 o
   1  -2  24      426.28      424.61     19.12 o
   2  -2  24      146.28      179.61     16.83 o
   3  -2  24        1.44       -6.22     10.71 o
   4  -2  24       16.45       22.10     15.54 o
  -5  -1  24      531.89      529.44     42.13 o
  -4  -1  24       91.88       82.20     22.45 o
  -3  -1  24      881.83      792.26     46.62 o
  -2  -1  24       30.06       14.74      9.78 o
  -1  -1  24       28.96       29.31     10.86 o
   0  -1  24       14.66       12.32      9.27 o
   1  -1  24       19.61       16.13      7.44 o
   2  -1  24      181.56      180.36     13.81 o
   3  -1  24      174.34      191.68     24.52 o
   4  -1  24        8.40       13.12     13.81 o
   5  -1  24       21.19       33.15     16.92 o
  -5   0  24       80.74       76.33     22.10 o
  -4   0  24      223.75      201.69     28.32 o
  -3   0  24      257.00      225.52     28.67 o
  -2   0  24      102.22       81.91     13.16 o
  -1   0  24        0.07        3.22      8.85 o
   0   0  24      102.34      122.39     15.26 o
   1   0  24       86.00       97.97     14.04 o
   2   0  24      392.57      407.16     18.69 o
   3   0  24      121.10      142.98     21.07 o
   4   0  24      233.28      250.04     28.32 o
   5   0  24       72.36       86.34     21.41 o
  -5   1  24       54.86       86.00     22.79 o
  -4   1  24       28.48       14.85     15.89 o
  -3   1  24      274.00      247.63     28.67 o
  -2   1  24      437.19      411.62     22.82 o
  -1   1  24        0.95        7.47      8.85 o
   0   1  24      275.95      264.96     19.90 o
   1   1  24      231.89      217.93     18.31 o
   2   1  24       49.64       46.92     12.04 o
   3   1  24     1064.56     1094.46     49.39 o
   4   1  24       93.60      100.50     20.38 o
  -5   2  24      250.89      252.83     17.36 o
  -4   2  24      434.88      436.22     20.20 o
  -3   2  24      124.81      132.20     12.54 o
  -2   2  24      222.22      219.65     27.97 o
  -1   2  24       20.92       31.25     10.85 o
   0   2  24        7.18        6.94      9.03 o
   1   2  24       97.87      111.03     14.77 o
   2   2  24      413.24      446.55     33.85 o
   4   2  24      655.21      738.73     43.86 o
  -5   3  24      347.41      370.91     20.56 o
  -4   3  24      444.53      463.76     21.58 o
  -3   3  24      187.94      189.47     14.96 o
  -2   3  24       60.03       69.51     15.20 o
  -1   3  24       65.28       65.78     10.32 o
   0   3  24       54.11       55.03      9.94 o
   1   3  24      171.22      176.14     14.42 o
   2   3  24       20.88       20.41     11.20 o
   3   3  24       34.54        2.76     18.65 o
  -4   4  24      443.80      463.71     22.52 o
  -3   4  24      147.47      160.88     18.09 o
  -2   4  24        2.03        0.95     17.96 o
  -1   4  24      128.90      149.15     13.67 o
   0   4  24       36.03       52.51     10.49 o
   1   4  24      120.12      166.58     18.27 o
   2   4  24       15.17       11.71     11.45 o
   3   4  24       26.25       33.50     20.72 o
  -3   5  24       28.41       33.90     12.68 o
  -2   5  24      156.37      161.09     18.54 o
  -1   5  24       45.63       49.58     13.67 o
   0   5  24        0.06        5.43     10.52 o
   1   5  24       43.61       54.48     13.94 o
   2   5  24       14.98        7.91     12.24 o
  -2   6  24      109.76      150.79     19.16 o
  -1   6  24      162.64      161.71     19.66 o
   0   6  24        6.56       20.87     12.64 o
   1   6  24        0.13        7.90     11.35 o
  -1  -6  25       46.60       58.03     13.12 o
   0  -6  25        0.38       -3.84      9.33 o
  -3  -5  25      105.68       89.10     26.94 o
  -2  -5  25      301.80      285.96     36.26 o
  -1  -5  25       53.20       73.23     12.44 o
   0  -5  25       22.43       18.76      9.85 o
   1  -5  25       39.82       39.84     11.06 o
   2  -5  25       73.38       76.47     13.08 o
  -4  -4  25        9.27       -6.91     17.96 o
  -3  -4  25      112.05      111.55     26.94 o
  -2  -4  25      246.58      269.73     34.19 o
  -1  -4  25       21.98       29.56      9.95 o
   0  -4  25        8.62       16.14      8.90 o
   1  -4  25        9.67       16.30      8.94 o
   2  -4  25        0.11       -3.80      9.71 o
   3  -4  25       66.90       74.25     21.76 o
  -4  -3  25       79.58       71.14     23.48 o
  -3  -3  25       14.50        7.25     17.61 o
  -2  -3  25      263.43      331.97     23.29 o
  -1  -3  25      208.57      216.61     20.09 o
   0  -3  25        1.16        1.43      6.22 o
   1  -3  25        1.18        1.05      7.33 o
   2  -3  25       22.25       20.42     10.86 o
   3  -3  25        0.97       -2.76     13.12 o
   4  -3  25      424.39      479.02     40.75 o
  -5  -2  25       47.77       26.25     20.03 o
  -4  -2  25       21.28        5.18     17.27 o
  -3  -2  25        5.39      -12.78     13.81 o
  -2  -2  25     1345.23     1283.51     39.87 o
  -1  -2  25      191.28      205.81     18.68 o
   0  -2  25      309.25      310.98     22.22 o
   1  -2  25      696.29      752.67     46.45 o
   2  -2  25        2.45        0.56      8.75 o
   3  -2  25       81.96      106.37     21.41 o
   4  -2  25      357.14      378.86     35.92 o
  -5  -1  25        2.98        6.91     17.96 o
  -4  -1  25       55.19       59.75     21.07 o
  -3  -1  25      657.99      711.45     46.62 o
  -2  -1  25        2.01        4.27      9.54 o
  -1  -1  25      998.45      984.20     34.91 o
   0  -1  25     1520.92     1484.10     42.21 o
   1  -1  25      480.19      496.05     26.25 o
   2  -1  25        3.41        0.57      8.54 o
   3  -1  25      251.30      278.36     29.70 o
   4  -1  25      139.04      134.69     23.83 o
  -5   0  25       81.58       79.09     23.48 o
  -4   0  25       14.76        5.53     14.85 o
  -3   0  25      241.78      231.05     29.70 o
  -2   0  25      230.58      267.31     29.70 o
  -1   0  25       34.79       39.49     11.51 o
   0   0  25      166.85      190.42     18.32 o
   1   0  25      380.84      408.72     23.93 o
   2   0  25       12.03        7.60     12.78 o
   3   0  25      466.51      517.35     36.26 o
   4   0  25       66.07       58.37     18.65 o
  -5   1  25      213.57      206.87     30.39 o
  -4   1  25      122.15      148.51     25.90 o
  -3   1  25       59.01       81.16     21.76 o
  -2   1  25      473.56      456.57     37.64 o
  -1   1  25      123.52      131.64     15.72 o
   0   1  25      493.54      519.89     26.01 o
   1   1  25        3.99       -0.63      8.89 o
   2   1  25       15.90       20.72     15.20 o
   4   1  25      108.32       95.67     20.72 o
  -5   2  25       14.93       37.30     19.34 o
  -4   2  25       15.65       25.21     17.96 o
  -3   2  25        0.64       -3.45     13.81 o
  -2   2  25      123.86      109.48     22.79 o
  -1   2  25      248.79      266.35     20.50 o
   0   2  25      368.96      395.08     24.05 o
   1   2  25      265.85      291.49     30.05 o
   2   2  25        6.10       17.27     15.20 o
  -4   3  25       74.05       67.06     11.61 o
  -3   3  25       47.88       61.10     13.19 o
  -2   3  25       31.41       40.26     12.09 o
  -1   3  25      359.44      349.15     18.25 o
   0   3  25      168.49      179.77     14.68 o
   1   3  25      275.29      258.33     29.36 o
   2   3  25        3.51        1.38     13.12 o
  -4   4  25      139.70      129.69     15.18 o
  -3   4  25       69.44       85.64     15.62 o
  -2   4  25       81.17       73.71     14.50 o
  -1   4  25      340.19      326.08     18.48 o
   0   4  25     1060.12     1076.91     59.92 o
   1   4  25      478.04      528.69     28.69 o
   2   4  25      229.38      232.87     35.23 o
   3   4  25       46.29       24.52     20.72 o
  -3   5  25        1.82        7.87     13.81 o
  -2   5  25      491.25      462.23     39.54 o
  -1   5  25       16.59       26.77     12.69 o
   0   5  25      339.78      397.33     26.59 o
   1   5  25      358.41      369.28     26.59 o
  -2  -5  26        2.54        5.87     20.38 o
  -1  -5  26      501.92      524.84     24.31 o
   0  -5  26      130.67      146.36     15.31 o
   1  -5  26       37.52       60.92     12.25 o
  -3  -4  26       58.95       35.92     22.79 o
  -2  -4  26        0.35       -2.76     16.92 o
  -1  -4  26       75.07       60.44     23.14 o
   0  -4  26       52.62       77.23     11.93 o
   1  -4  26      201.74      231.95     17.08 o
   2  -4  26      410.75      466.71     27.72 o
  -4  -3  26      192.84      207.91     32.46 o
  -3  -3  26       20.91       21.07     19.69 o
  -2  -3  26       39.81       18.65     19.69 o
  -1  -3  26       12.94       10.02     16.92 o
   0  -3  26        1.02        0.69     16.58 o
   1  -3  26        2.69       -0.75      7.92 o
   2  -3  26        2.46       -7.51      9.34 o
   3  -3  26      339.75      414.09     36.95 o
  -4  -2  26       20.58        5.87     18.30 o
  -3  -2  26       30.96       34.88     20.03 o
  -2  -2  26      256.88      276.29     33.50 o
  -1  -2  26       18.19       25.83     11.60 o
   0  -2  26      149.97      186.84     27.63 o
   1  -2  26        5.14        4.49     14.51 o
   2  -2  26      287.49      329.58     31.26 o
   3  -2  26        7.16        9.32     14.16 o
  -4  -1  26       31.40       28.67     18.65 o
  -3  -1  26        1.19       -2.42     14.16 o
  -2  -1  26       45.92       42.83     19.69 o
  -1  -1  26        0.67        2.92      9.71 o
   0  -1  26        4.33       17.96     10.71 o
   1  -1  26      196.09      201.69     26.59 o
   2  -1  26      165.45      188.22     25.56 o
   3  -1  26      220.41      218.96     27.28 o
   4  -1  26        3.04       -8.98     12.78 o
  -4   0  26      243.80      228.98     30.74 o
  -3   0  26      372.66      360.21     36.26 o
  -2   0  26       19.61       15.89     15.20 o
  -1   0  26       93.47       79.78     14.49 o
   0   0  26       48.89       38.28     12.09 o
   1   0  26       21.34       32.81     16.92 o
   2   0  26      100.26       94.97     21.07 o
   4   0  26       27.56       23.14     16.23 o
  -4   1  26      486.49      473.84     41.44 o
  -3   1  26      478.58      506.30     40.41 o
  -2   1  26      406.92      404.08     37.30 o
  -1   1  26       10.33       11.83      9.93 o
   0   1  26       55.14       55.44     13.06 o
   1   1  26       55.98       70.80     19.69 o
   2   1  26      231.31      280.78     29.70 o
  -2   2  26      256.74      273.18     32.12 o
  -1   2  26        0.50       -2.33      9.24 o
   0   2  26        1.82       -2.85      9.34 o
   1   2  26       68.34       68.04     20.03 o
   2   2  26       39.39       24.87     16.23 o
  -4   3  26      215.36      202.41     21.32 o
  -3   3  26       97.41       91.87     23.83 o
  -2   3  26      274.51      287.34     33.50 o
  -1   3  26       94.92       80.68     14.63 o
   0   3  26       72.57       71.49     20.72 o
   1   3  26       17.51       10.36     14.85 o
   2   3  26        0.97       -8.98     13.12 o
  -3   4  26       33.58       47.23     13.55 o
  -2   4  26       16.84        3.87     13.81 o
  -1   4  26      220.03      235.94     21.32 o
   0   4  26      104.39      101.78     16.60 o
   1   4  26        0.78       -2.20     11.03 o
   2   4  26      161.95      167.37     19.50 o
  -2   5  26      897.58      966.33     56.98 o
  -1   5  26       14.94        6.08     11.06 o
   0   5  26       14.84       11.20     11.83 o
  -2  -4  27       53.45       43.52     22.79 o
  -1  -4  27       57.00       76.33     24.87 o
   0  -4  27      379.66      387.15     37.30 o
   1  -4  27       51.32       62.77     12.00 o
   2  -4  27      237.23      254.46     18.40 o
  -3  -3  27       78.30       42.83     21.76 o
  -2  -3  27      214.13      165.08     30.05 o
  -1  -3  27      246.22      236.23     32.46 o
   0  -3  27      197.13      208.94     30.05 o
   1  -3  27      673.59      681.58     48.18 o
   2  -3  27        7.90       -8.89      9.63 o
  -4  -2  27        0.51       -5.53     16.58 o
  -3  -2  27       16.03        6.22     16.58 o
  -2  -2  27      194.56      214.82     31.08 o
  -1  -2  27      288.85      289.07     32.46 o
   0  -2  27      133.34      162.32     27.28 o
   1  -2  27      105.12      112.93     23.14 o
   2  -2  27        3.93        3.60     10.18 o
   3  -2  27      119.60      101.88     22.10 o
  -4  -1  27      272.32      313.94     36.95 o
  -3  -1  27       29.42       20.03     19.34 o
  -2  -1  27       58.11       33.50     20.03 o
  -1  -1  27      361.83      373.59     24.42 o
   0  -1  27      361.97      385.77     35.92 o
   1  -1  27      259.38      285.62     31.43 o
   2  -1  27       34.32       39.37     17.96 o
   3  -1  27       19.79       32.12     16.92 o
  -4   0  27      119.29      139.53     26.94 o
  -3   0  27       96.43       50.08     20.72 o
  -2   0  27      139.37      142.64     25.56 o
  -1   0  27       76.63       88.97     15.49 o
   0   0  27      407.11      438.27     37.64 o
   1   0  27      468.70      477.98     37.99 o
   2   0  27       73.87       81.16     20.38 o
  -4   1  27        5.95       -3.80     14.85 o
  -3   1  27       12.64        0.35     15.20 o
  -2   1  27      157.90      132.27     24.87 o
  -1   1  27        3.05       -5.78      9.49 o
   0   1  27      645.69      627.87     43.52 o
   1   1  27        6.08        1.38     14.51 o
   2   1  27       56.26       63.55     18.99 o
  -4   2  27      228.65      198.93     30.74 o
  -3   2  27        2.77      -13.47     13.81 o
  -2   2  27        8.73        8.29     15.20 o
  -1   2  27      199.91      195.68     19.53 o
   0   2  27      245.13      261.44     30.39 o
   1   2  27      398.22      470.73     38.68 o
   2   2  27      571.04      644.79     43.17 o
  -3   3  27       29.02       37.99     20.38 o
  -2   3  27        3.95        6.22     16.92 o
  -1   3  27      526.12      514.25     42.13 o
   0   3  27      145.89      194.09     28.32 o
   1   3  27      226.63      282.16     32.81 o
   2   3  27      406.25      457.26     38.68 o
  -2   4  27      237.74      286.49     23.87 o
  -1   4  27        2.50        4.84     14.85 o
   0   4  27      306.87      278.71     32.46 o
   1   4  27      540.65      524.26     42.48 o
   0  -4  28       47.53       48.01     24.18 o
  -2  -3  28       49.10       34.88     22.79 o
  -1  -3  28        0.15       -1.38     18.30 o
   0  -3  28      164.05      197.20     30.74 o
   1  -3  28       97.08      123.29     25.90 o
  -3  -2  28       23.81       12.78     18.99 o
  -2  -2  28      523.42      493.87     42.13 o
  -1  -2  28       90.89      103.26     24.18 o
   0  -2  28       51.42       34.88     20.38 o
   1  -2  28       10.78        7.25     16.23 o
   2  -2  28      151.04      161.98     26.59 o
  -3  -1  28      306.25      313.94     37.30 o
  -2  -1  28      610.94      663.44     48.01 o
  -1  -1  28        2.41       -3.80     16.58 o
   0  -1  28       55.36       44.55     19.69 o
   1  -1  28        1.24        4.84     15.89 o
   2  -1  28      137.66      136.76     24.52 o
  -3   0  28     1217.11     1220.86     63.55 o
  -2   0  28       65.14      136.76     27.28 o
  -1   0  28        8.44       31.08     18.99 o
   0   0  28       13.67       23.14     16.23 o
   1   0  28       41.10       50.08     19.69 o
   2   0  28        9.62       -5.18     14.16 o
  -3   1  28      193.75      176.83     30.05 o
  -2   1  28      269.70      260.75     33.50 o
  -1   1  28       30.84       19.34     18.30 o
   0   1  28      117.12      135.38     24.87 o
   1   1  28        8.56       -5.53     14.85 o
   2   1  28      381.02      348.82     35.23 o
  -3   2  28      342.44      347.09     36.61 o
  -2   2  28        1.65       -0.35     16.58 o
  -1   2  28       40.22       58.37     21.41 o
   0   2  28        0.97        8.29     16.23 o
   1   2  28       62.07       72.18     21.76 o
   2   2  28        1.43      -10.36     13.81 o
  -2   3  28      216.95      247.63     33.50 o
  -1   3  28      180.52      202.04     30.74 o
   0   3  28      223.22      268.35     33.15 o
   1   3  28       63.10       49.39     20.72 o
  -2  -2  29       83.44       67.00     23.83 o
  -1  -2  29      265.28      272.84     34.88 o
   0  -2  29      600.89      566.05     44.90 o
   1  -2  29       16.49       37.99     19.69 o
  -2  -1  29       13.74       40.06     21.07 o
  -1  -1  29      277.65      284.23     33.50 o
   0  -1  29      129.25      117.42     25.90 o
   1  -1  29       34.78       33.85     19.69 o
  -2   0  29       80.97       99.46     25.90 o
  -1   0  29      152.15      152.31     27.28 o
   0   0  29      107.24      123.99     25.56 o
   1   0  29      350.68      362.63     36.26 o
  -2   1  29       82.79       93.25     25.21 o
  -1   1  29      419.49      412.02     39.72 o
   0   1  29      150.02      139.87     26.59 o
   1   1  29       93.43      125.37     25.56 o
  -2   2  29       43.84       26.94     20.38 o
  -1   2  29        5.28       15.54     16.92 o
   0   2  29      136.99      162.67     28.67 o
 
